# Supplementary material for: Environmental variation mediates the evolution of anticipatory parental effects
Source: Evol Lett. 2020 Jun 10;4(4):371–81. doi: 10.1002/evl3.177 (PMC7403678; doi:10.1002/evl3.177)
Supplement: Supplementary file 1 — Supplementary Material [file EVL3-4-371-s001.R]

library(lme4)
library(lmerTest)
library(emmeans)

#First read in three datasets

setwd("...") #where you have saved the three .csv files

rawdata.20<-read.csv("rawdata20.csv",header=T) #20-20 data
rawdata.25<-read.csv("rawdata25.csv",header=T) #20-25 data
rawdata2525<-read.csv("rawdata2525.csv",header=T) #25-25 data

#Make factors 
rawdata.20$Temp<-as.factor(rawdata.20$Temp)
rawdata.25$Temp<-as.factor(rawdata.25$Temp)
rawdata2525$Temp<-as.factor(rawdata2525$Temp)

#Create columns for line and plate ID
rawdata.20$new.Line<-paste(rawdata.20$Selection,rawdata.20$Line)
rawdata.20$new.Plate<-paste(rawdata.20$Selection,rawdata.20$Line,rawdata.20$Plate)
str(rawdata.20)

rawdata.25$new.Line<-paste(rawdata.25$Selection,rawdata.25$Line)
rawdata.25$new.Plate<-paste(rawdata.25$Selection,rawdata.25$Line,rawdata.25$Plate)
str(rawdata.25)


rawdata2525$new.Line<-paste(rawdata2525$Selection,rawdata2525$Line)
rawdata2525$new.Plate<-paste(rawdata2525$Selection,rawdata2525$Line,rawdata2525$Plate)
str(rawdata2525)

########################################################################
# Summarize the 20-20 data for total reproduction and calculate lambda #
########################################################################

#Total reproduction in 20C

#Summarizes the daily plate data to get total reproduction on each plate
total.rep<-as.data.frame.table(with(rawdata.20,tapply(n.eggs.3h,list(new.Plate,Selection,Line,Plate,Cabinet),sum)))
total.rep2<-na.omit(total.rep)
colnames(total.rep2)<-c("new.Plate","Selection","Line","Replicate","Cabinet","Total.rep")

#Remove plates where we do not have total reproduction due to accidents 
total.rep2[total.rep2=="c 1 1"]<-NA
total.rep2[total.rep2=="c 4 2"]<-NA
total.rep2[total.rep2=="incr 5 4"]<-NA
total.rep2[total.rep2=="w 1 2"]<-NA
total.rep2[total.rep2=="c 3 4"]<-NA
total.rep2[total.rep2=="incr 6 4"]<-NA

total.rep3<-total.rep2[!(is.na(total.rep2$new.Plate)),]

total.rep3$new.Line<-paste(total.rep3$Selection,total.rep3$Line)

###################################
#Test total reproduction in 20-20 #
###################################

m1.totrep<-lmer(log((Total.rep))~Selection+(1|new.Line)+(1|Cabinet),data=total.rep3)
anova(m1.totrep)
summary(m1.totrep)
emmeans(m1.totrep,pairwise~Selection)


###########################
#Lambda calculation 20-20 #
###########################

rawdata.lambda<-rawdata.20

#Remove plates with NA
rawdata.lambda[rawdata.lambda=="c 1 1"]<-NA
rawdata.lambda[rawdata.lambda=="c 4 2"]<-NA
rawdata.lambda[rawdata.lambda=="incr 5 4"]<-NA
rawdata.lambda[rawdata.lambda=="w 1 2"]<-NA
rawdata.lambda[rawdata.lambda=="c 3 4"]<-NA
rawdata.lambda[rawdata.lambda=="incr 6 4"]<-NA


rawdata.lambda2<-rawdata.lambda[!(is.na(rawdata.lambda$new.Plate)),]
head(rawdata.lambda2)
lambda.data<-as.data.frame.table(with(rawdata.lambda2,tapply(n.eggs.3h,list(Day,new.Plate),sum))) #to sort data per plate, each day after each other

names(lambda.data)<-c("Day","Plate","Fecundity")
lambda.data<-na.omit(lambda.data)

#To create a survival matrix, see methodology. The dimensions of the matrix is unimportant, as long as it is as large or larger than the data
no.plates<-length(levels(lambda.data$Plate))
lambda<-c(rep(NA,1,no.plates))
survival.matrix<-diag(1,13,14)


#Calculate lambda
for (i in levels(lambda.data$Plate)) {
  data_tmp<-lambda.data[lambda.data$Plate==i,]
  reg_result<-Re(eigen(rbind(c(0,0,data_tmp$Fecundity,0,0),survival.matrix))$values[1])
  
  lambda[i]<-reg_result[1]
  
}

#The two zeroes before the data_tmp$Fecundity is the two days of juvenile growth, where there is no reproduction. This is added to all individuals, since we do not record fecundity during these days (for obvious reasons)
#The below formula assumes that the same number of timesteps are present for all indivuduals (i.e. a line with data for all ages we analyse). If that is NOT the case, the formula below must add a number of extra zeroes directly after the data_tmp$Fecundity that is then added to the end of the fecundity row. Otherwise there will be NAs and function breaks down. Example: lambda(rbind(c(0,0,data_tmp$Fecundity,0,0,0,0),survival.matrix))
#There can be more zeroes than there are rows in the dataset, the extra ones does not get used by the formula.


plates<-levels(lambda.data$Plate)
lambda<-as.data.frame(lambda)[(no.plates+1):(2*no.plates),] #to remove the first values  that are NAs (due to non-perfect coding of the loop)
lambda.final<-cbind(plates,lambda)
lambda.final

as.numeric(as.vector(lambda.final$lambda))

total.rep3<-total.rep3[order(total.rep3$Selection,total.rep3$Line,total.rep3$Replicate),]

lambda.fulldata<-cbind(total.rep3,lambda.final)
head(lambda.fulldata)
str(lambda.fulldata)
lambda.fulldata$lambda<-as.numeric(as.vector(lambda.fulldata$lambda))

#######################
#Test lambda in 20-20 #
#######################

m1.lambda<-lmer(log(lambda)~Selection+(1|new.Line)+(1|Cabinet),data=lambda.fulldata)
anova(m1.lambda)
summary(m1.lambda)
emmeans(m1.lambda,pairwise~Selection)


########################################################################
# Summarize the 20-25 data for total reproduction and calculate lambda #
########################################################################

rawdata.all<-rawdata.25

#Calculating total reproduction
total.rep<-as.data.frame.table(with(rawdata.all,tapply(n.eggs.3h,new.Plate,sum,na.rm=TRUE)))
selection<-c(rep("c",24),rep("fast",24),rep("increase",24),rep("slow",24),rep("w",24))
line<-c(rep(c(1,1,1,1,2,2,2,2,3,3,3,3,4,4,4,4,5,5,5,5,6,6,6,6),5))
cabinet<-c(rep(c("c","c","d","d"),30))
total.rep2<-cbind(total.rep,selection,line,cabinet)
total.rep3<-total.rep2[-c(29,37,39,70),] #removing lines with missing data due to misstakes during egglaying/choroforming

names(total.rep3)<-c("Plate","Total.rep","Selection","Line","Cabinet")
head(total.rep3)
total.rep3$new.Line<-paste(total.rep3$Selection,total.rep3$Line)

###########################
#Lambda calculation 20-25 #
###########################

rawdata.lambda<-rawdata.all
#Remove plates with NA

rawdata.lambda[rawdata.lambda=="fast 2 1"]<-NA
rawdata.lambda[rawdata.lambda=="fast 4 1"]<-NA
rawdata.lambda[rawdata.lambda=="fast 4 3"]<-NA
rawdata.lambda[rawdata.lambda=="incr 6 2"]<-NA

rawdata.lambda<-rawdata.lambda[!(is.na(rawdata.lambda$new.Plate)),]
lambda.data<-as.data.frame.table(with(rawdata.lambda,tapply(n.eggs.3h,list(Day,new.Plate),sum)))
names(lambda.data)<-c("Day","Plate","Fecundity")
head(lambda.data)

no.plates<-length(levels(lambda.data$Plate))

lambda<-c(rep(NA,1,no.plates))
survival.matrix<-diag(1,10,11)

for (i in levels(lambda.data$Plate)) {
  data_tmp<-lambda.data[lambda.data$Plate==i,]
  reg_result<-Re(eigen(rbind(c(0,0,data_tmp$Fecundity,0,0),survival.matrix))$values[1])
  
  lambda[i]<-reg_result[1]
  
}
lambda
length(lambda)
str(lambda)

plates<-levels(lambda.data$Plate)
lambda<-as.data.frame(lambda)[117:232,]
lambda.final<-cbind(plates,lambda)

lambda.fulldata<-cbind(total.rep3,lambda.final)
lambda.fulldata<-lambda.fulldata[,c(1:6,8)]
str(lambda.fulldata)
lambda.fulldata$lambda<-as.numeric(as.vector(lambda.fulldata$lambda))

summarydata2025<-lambda.fulldata

########################################################################
# Summarize the 25-25 data for total reproduction and calculate lambda #
########################################################################

rawdata.all<-rawdata2525

#Total reproduction

total.rep<-as.data.frame.table(with(rawdata.all,tapply(n.eggs.3h,new.Plate,sum,na.rm=TRUE)))
selection<-c(rep("c",24),rep("fast",24),rep("increase",24),rep("w",24))
line<-c(rep(c(1,1,1,1,2,2,2,2,3,3,3,3,4,4,4,4,5,5,5,5,6,6,6,6),4))
total.rep2<-cbind(total.rep,selection,line)
total.rep2<-subset(total.rep2,total.rep2$Freq>0) #removes lines that were never run

total.rep3<-total.rep2[-c(2,73,25,15,16,63),] #removing lines with missing data due to destroyed plates
names(total.rep3)<-c("Plate","Total.rep","Selection","Line")
head(total.rep3)
total.rep3$new.Line<-paste(total.rep3$Selection,total.rep3$Line)

###########################
#Lambda calculation 25-25 #
###########################

rawdata.lambda<-rawdata.all

#Remove plates with NA or that were not run

#Not run
rawdata.lambda[rawdata.lambda=="w 2 4"]<-NA
rawdata.lambda[rawdata.lambda=="w 3 1"]<-NA
rawdata.lambda[rawdata.lambda=="w 3 2"]<-NA
rawdata.lambda[rawdata.lambda=="w 3 3"]<-NA
rawdata.lambda[rawdata.lambda=="w 3 4"]<-NA
rawdata.lambda[rawdata.lambda=="w 6 1"]<-NA
rawdata.lambda[rawdata.lambda=="w 6 2"]<-NA
rawdata.lambda[rawdata.lambda=="w 6 3"]<-NA
rawdata.lambda[rawdata.lambda=="w 6 4"]<-NA

#NA
rawdata.lambda[rawdata.lambda=="c 1 2"]<-NA
rawdata.lambda[rawdata.lambda=="w 1 1"]<-NA
rawdata.lambda[rawdata.lambda=="fast 1 1"]<-NA
rawdata.lambda[rawdata.lambda=="c 4 3"]<-NA
rawdata.lambda[rawdata.lambda=="c 4 4"]<-NA
rawdata.lambda[rawdata.lambda=="incr 4 3"]<-NA

rawdata.lambda<-rawdata.lambda[!(is.na(rawdata.lambda$new.Plate)),]

lambda.data<-as.data.frame.table(with(rawdata.lambda,tapply(n.eggs.3h,list(Day,new.Plate),sum)))
names(lambda.data)<-c("Day","Plate","Fecundity")
head(lambda.data)
tail(lambda.data)
no.plates<-length(levels(lambda.data$Plate))

lambda<-c(rep(NA,1,no.plates))
survival.matrix<-diag(1,10,11)

for (i in levels(lambda.data$Plate)) {
  data_tmp<-lambda.data[lambda.data$Plate==i,]
  reg_result<-Re(eigen(rbind(c(0,0,data_tmp$Fecundity,0,0),survival.matrix))$values[1])
  
  lambda[i]<-reg_result[1]
  
}
lambda
length(lambda)
str(lambda)

plates<-levels(lambda.data$Plate)
lambda<-as.data.frame(lambda)[82:162,]
lambda.final<-cbind(plates,lambda)

lambda.fulldata<-cbind(total.rep3,lambda.final)
lambda.fulldata<-lambda.fulldata[,c(1:5,7)]
str(lambda.fulldata)
lambda.fulldata$lambda<-as.numeric(as.vector(lambda.fulldata$lambda))

summarydata2525<-lambda.fulldata


###############################################################################
#Create a dataset with total reproduction and lambda for both 20-25 and 25-25 #
###############################################################################


#Both temp together totrep+Lambda
head(summarydata2025)
head(summarydata2525)

Parental.temp<-c(rep(20,length(summarydata2025$lambda)),rep(25,length(summarydata2525$lambda)))
Temp<-c(rep(25,length(summarydata2025$lambda)),rep(25,length(summarydata2525$lambda)))
summarydata<-rbind(summarydata2025[c(1:3,6,7)],summarydata2525[c(1:3,5,6)])
summarydata<-cbind(summarydata,Parental.temp,Temp)
str(summarydata)
summary(summarydata)
summarydata$Parental.temp<-as.factor(summarydata$Parental.temp)

#remove slow, since they were not run in 25-25
summarydata.full<-summarydata

summarydata[summarydata =="slow"]<-NA #remove slow regime, since we did not run it in 25-25
summarydata <-summarydata[!(is.na(summarydata$Selection)),]

################################################################
#Testing for maternal effects on total reproduction and lambda #
################################################################

#####################
#Total reproduction #
#####################

#random slope
m1.totrep.bothtemp<-lmer((log(Total.rep))~Selection*Parental.temp+(Parental.temp|new.Line),data=summarydata)
#random intercept
m2.totrep.bothtemp<-lmer((log(Total.rep))~Selection*Parental.temp+(1|new.Line),data=summarydata)

#random intercept better model, but we keep random slope to be conservative
AIC(m1.totrep.bothtemp,m2.totrep.bothtemp)

#evaluate random slope model
anova(m1.totrep.bothtemp)
summary(m1.totrep.bothtemp)
emmeans(m1.totrep.bothtemp,pairwise~Parental.temp|Selection)

#########
#Lambda #
#########

#random slope
m1.lambda.bothtemp<-lmer((log(lambda))~Selection*Parental.temp+(Parental.temp|new.Line),data=summarydata)
#random intercept
m2.lambda.bothtemp<-lmer((log(lambda))~Selection*Parental.temp+(1|new.Line),data=summarydata)

#random intercept better model, but we keep random slope to be conservative
AIC(m1.lambda.bothtemp,m2.lambda.bothtemp)

anova(m1.lambda.bothtemp)

summary(m1.lambda.bothtemp)
emmeans(m1.lambda.bothtemp,pairwise~Parental.temp|Selection)
