# Supplementary material for: Environmental variation mediates the evolution of anticipatory parental effects
Source: Evol Lett. 2020 Jun 10;4(4):371–81. doi: 10.1002/evl3.177 (PMC7403678; doi:10.1002/evl3.177)
Supplement: Supplementary file 3 — Supplementary Material [file EVL3-4-371-s003.csv]

Selection	Line	Plate	Day	Cabinet	Temp	n.females	time.start	time.stop	n.eggs	timespan	n.eggs.3h	Block	new.Line	new.Plate
c	1	1	1	a	20	6	10:13:00	13:16:00	4	0.127	0.655737705	1	c 1	c 1 1
c	1	2	1	a	20	6	10:14:00	13:17:00	28	0.127	4.590163934	1	c 1	c 1 2
w	1	1	1	a	20	6	10:16:00	13:17:00	15	0.126	2.486187845	1	w 1	w 1 1
w	1	2	1	a	20	6	10:16:00	13:18:00	15	0.126	2.472527473	1	w 1	w 1 2
incr	1	1	1	a	20	6	10:18:00	13:19:00	25	0.126	4.143646409	1	incr 1	incr 1 1
incr	1	2	1	a	20	6	10:19:00	13:20:00	37	0.126	6.132596685	1	incr 1	incr 1 2
fast	1	1	1	a	20	6	10:20:00	13:21:00	11	0.126	1.82320442	1	fast 1	fast 1 1
fast	1	2	1	a	20	6	10:21:00	13:21:00	24	0.125	4	1	fast 1	fast 1 2
slow	1	1	1	a	20	6	10:23:00	13:22:00	12	0.124	2.011173184	1	slow 1	slow 1 1
slow	1	2	1	a	20	6	10:24:00	13:23:00	5	0.124	0.837988827	1	slow 1	slow 1 2
c	2	1	1	a	20	6	10:25:00	13:25:00	17	0.125	2.833333333	1	c 2	c 2 1
c	2	2	1	a	20	6	10:26:00	13:26:00	18	0.125	3	1	c 2	c 2 2
w	2	1	1	a	20	6	10:27:00	13:27:00	9	0.125	1.5	1	w 2	w 2 1
w	2	2	1	a	20	6	10:28:00	13:28:00	6	0.125	1	1	w 2	w 2 2
incr	2	1	1	a	20	6	10:29:00	13:29:00	7	0.125	1.166666667	1	incr 2	incr 2 1
incr	2	2	1	a	20	6	10:30:00	13:29:00	10	0.124	1.675977654	1	incr 2	incr 2 2
fast	2	1	1	a	20	6	10:31:00	13:31:00	7	0.125	1.166666667	1	fast 2	fast 2 1
fast	2	2	1	a	20	6	10:32:00	13:32:00	14	0.125	2.333333333	1	fast 2	fast 2 2
slow	2	1	1	a	20	6	10:35:00	13:36:00	18	0.126	2.983425414	1	slow 2	slow 2 1
slow	2	2	1	a	20	6	10:36:00	13:37:00	11	0.126	1.82320442	1	slow 2	slow 2 2
c	3	1	1	a	20	6	10:41:00	13:41:00	34	0.125	5.666666667	1	c 3	c 3 1
c	3	2	1	a	20	6	10:42:00	13:42:00	17	0.125	2.833333333	1	c 3	c 3 2
w	3	1	1	a	20	6	10:43:00	13:43:00	12	0.125	2	1	w 3	w 3 1
w	3	2	1	a	20	6	10:44:00	13:44:00	19	0.125	3.166666667	1	w 3	w 3 2
incr	3	1	1	a	20	6	10:45:00	13:46:00	10	0.126	1.657458564	1	incr 3	incr 3 1
incr	3	2	1	a	20	6	10:47:00	13:47:00	24	0.125	4	1	incr 3	incr 3 2
fast	3	1	1	a	20	6	10:48:00	13:48:00	5	0.125	0.833333333	1	fast 3	fast 3 1
fast	3	2	1	a	20	6	10:49:00	13:49:00	3	0.125	0.5	1	fast 3	fast 3 2
slow	3	1	1	a	20	6	10:50:00	13:50:00	10	0.125	1.666666667	1	slow 3	slow 3 1
slow	3	2	1	a	20	6	10:50:00	13:51:00	10	0.126	1.657458564	1	slow 3	slow 3 2
c	4	1	1	a	20	6	10:52:00	13:52:00	14	0.125	2.333333333	1	c 4	c 4 1
c	4	2	1	a	20	6	10:53:00	13:53:00	19	0.125	3.166666667	1	c 4	c 4 2
w	4	1	1	a	20	6	10:54:00	13:54:00	14	0.125	2.333333333	1	w 4	w 4 1
w	4	2	1	a	20	6	10:55:00	13:55:00	14	0.125	2.333333333	1	w 4	w 4 2
incr	4	1	1	a	20	6	10:56:00	13:56:00	35	0.125	5.833333333	1	incr 4	incr 4 1
incr	4	2	1	a	20	6	10:57:00	13:57:00	6	0.125	1	1	incr 4	incr 4 2
fast	4	1	1	a	20	6	10:59:00	13:59:00	9	0.125	1.5	1	fast 4	fast 4 1
fast	4	2	1	a	20	6	11:00:00	14:00:00	25	0.125	4.166666667	1	fast 4	fast 4 2
slow	4	1	1	a	20	6	11:01:00	14:01:00	3	0.125	0.5	1	slow 4	slow 4 1
slow	4	2	1	a	20	6	11:03:00	14:03:00	0	0.125	0	1	slow 4	slow 4 2
c	5	1	1	a	20	6	11:07:00	14:07:00	22	0.125	3.666666667	1	c 5	c 5 1
c	5	2	1	a	20	6	11:08:00	14:08:00	26	0.125	4.333333333	1	c 5	c 5 2
w	5	1	1	a	20	6	11:09:00	14:09:00	16	0.125	2.666666667	1	w 5	w 5 1
w	5	2	1	a	20	6	11:11:00	14:11:00	22	0.125	3.666666667	1	w 5	w 5 2
incr	5	1	1	a	20	6	11:12:00	14:12:00	27	0.125	4.5	1	incr 5	incr 5 1
incr	5	2	1	a	20	6	11:13:00	14:13:00	21	0.125	3.5	1	incr 5	incr 5 2
fast	5	1	1	a	20	6	11:14:00	14:14:00	10	0.125	1.666666667	1	fast 5	fast 5 1
fast	5	2	1	a	20	6	11:15:00	14:15:00	5	0.125	0.833333333	1	fast 5	fast 5 2
slow	5	1	1	a	20	6	11:16:00	14:16:00	8	0.125	1.333333333	1	slow 5	slow 5 1
slow	5	2	1	a	20	6	11:17:00	14:17:00	10	0.125	1.666666667	1	slow 5	slow 5 2
c	6	1	1	a	20	6	11:18:00	14:18:00	19	0.125	3.166666667	1	c 6	c 6 1
c	6	2	1	a	20	6	11:19:00	14:19:00	28	0.125	4.666666667	1	c 6	c 6 2
w	6	1	1	a	20	6	11:20:00	14:20:00	11	0.125	1.833333333	1	w 6	w 6 1
w	6	2	1	a	20	6	11:21:00	14:21:00	21	0.125	3.5	1	w 6	w 6 2
incr	6	1	1	a	20	6	11:23:00	14:23:00	17	0.125	2.833333333	1	incr 6	incr 6 1
incr	6	2	1	a	20	6	11:25:00	14:25:00	10	0.125	1.666666667	1	incr 6	incr 6 2
fast	6	1	1	a	20	6	11:26:00	14:26:00	19	0.125	3.166666667	1	fast 6	fast 6 1
fast	6	2	1	a	20	6	11:27:00	14:27:00	12	0.125	2	1	fast 6	fast 6 2
slow	6	1	1	a	20	6	11:28:00	14:28:00	0	0.125	0	1	slow 6	slow 6 1
slow	6	2	1	a	20	6	11:29:00	14:29:00	11	0.125	1.833333333	1	slow 6	slow 6 2
c	1	3	1	b	20	6	10:21:00	13:22:00	24	0.126	3.977900552	1	c 1	c 1 3
c	1	4	1	b	20	6	10:23:00	13:23:00	26	0.125	4.333333333	1	c 1	c 1 4
w	1	3	1	b	20	6	10:24:00	13:24:00	22	0.125	3.666666667	1	w 1	w 1 3
w	1	4	1	b	20	6	10:25:00	13:25:00	18	0.125	3	1	w 1	w 1 4
incr	1	3	1	b	20	6	10:27:00	13:26:00	18	0.124	3.016759777	1	incr 1	incr 1 3
incr	1	4	1	b	20	6	10:28:00	13:28:00	13	0.125	2.166666667	1	incr 1	incr 1 4
fast	1	3	1	b	20	6	10:29:00	13:29:00	16	0.125	2.666666667	1	fast 1	fast 1 3
fast	1	4	1	b	20	6	10:30:00	13:29:00	7	0.124	1.173184358	1	fast 1	fast 1 4
slow	1	3	1	b	20	6	10:32:00	13:32:00	6	0.125	1	1	slow 1	slow 1 3
slow	1	4	1	b	20	6	10:33:00	13:33:00	3	0.125	0.5	1	slow 1	slow 1 4
c	2	3	1	b	20	6	10:35:00	13:35:00	18	0.125	3	1	c 2	c 2 3
c	2	4	1	b	20	6	10:36:00	13:36:00	22	0.125	3.666666667	1	c 2	c 2 4
w	2	3	1	b	20	6	10:38:00	13:37:00	9	0.124	1.508379888	1	w 2	w 2 3
w	2	4	1	b	20	6	10:40:00	13:40:00	5	0.125	0.833333333	1	w 2	w 2 4
incr	2	3	1	b	20	6	10:41:00	13:41:00	18	0.125	3	1	incr 2	incr 2 3
incr	2	4	1	b	20	6	10:41:00	13:42:00	20	0.126	3.314917127	1	incr 2	incr 2 4
fast	2	3	1	b	20	6	10:42:00	13:42:00	22	0.125	3.666666667	1	fast 2	fast 2 3
fast	2	4	1	b	20	6	10:44:00	13:43:00	13	0.124	2.17877095	1	fast 2	fast 2 4
slow	2	3	1	b	20	6	10:45:00	13:44:00	17	0.124	2.849162011	1	slow 2	slow 2 3
slow	2	4	1	b	20	6	10:47:00	13:47:00	17	0.125	2.833333333	1	slow 2	slow 2 4
c	3	3	1	b	20	6	10:51:00	13:51:00	38	0.125	6.333333333	1	c 3	c 3 3
c	3	4	1	b	20	6	10:52:00	13:52:00	47	0.125	7.833333333	1	c 3	c 3 4
w	3	3	1	b	20	6	10:53:00	13:52:00	16	0.124	2.681564246	1	w 3	w 3 3
w	3	4	1	b	20	6	10:54:00	13:54:00	5	0.125	0.833333333	1	w 3	w 3 4
incr	3	3	1	b	20	6	10:55:00	13:55:00	11	0.125	1.833333333	1	incr 3	incr 3 3
incr	3	4	1	b	20	6	10:56:00	13:57:00	5	0.126	0.828729282	1	incr 3	incr 3 4
fast	3	3	1	b	20	6	10:58:00	13:58:00	2	0.125	0.333333333	1	fast 3	fast 3 3
fast	3	4	1	b	20	6	10:59:00	13:59:00	13	0.125	2.166666667	1	fast 3	fast 3 4
slow	3	3	1	b	20	4	11:01:00	14:00:00	0	0.124	0	1	slow 3	slow 3 3
slow	3	4	1	b	20	5	11:03:00	14:03:00	1	0.125	0.2	1	slow 3	slow 3 4
c	4	3	1	b	20	6	11:04:00	14:05:00	40	0.126	6.629834254	1	c 4	c 4 3
c	4	4	1	b	20	6	11:06:00	14:05:00	18	0.124	3.016759777	1	c 4	c 4 4
w	4	3	1	b	20	6	11:07:00	14:06:00	7	0.124	1.173184358	1	w 4	w 4 3
w	4	4	1	b	20	6	11:08:00	14:08:00	3	0.125	0.5	1	w 4	w 4 4
incr	4	3	1	b	20	6	11:09:00	14:09:00	25	0.125	4.166666667	1	incr 4	incr 4 3
incr	4	4	1	b	20	6	11:10:00	14:10:00	7	0.125	1.166666667	1	incr 4	incr 4 4
fast	4	3	1	b	20	6	11:11:00	14:11:00	12	0.125	2	1	fast 4	fast 4 3
fast	4	4	1	b	20	6	11:12:00	14:12:00	2	0.125	0.333333333	1	fast 4	fast 4 4
slow	4	3	1	b	20	6	11:14:00	14:13:00	19	0.124	3.184357542	1	slow 4	slow 4 3
slow	4	4	1	b	20	6	11:15:00	14:16:00	16	0.126	2.651933702	1	slow 4	slow 4 4
c	5	3	1	b	20	6	11:18:00	14:20:00	20	0.126	3.296703297	1	c 5	c 5 3
w	5	3	1	b	20	6	11:22:00	14:21:00	30	0.124	5.027932961	1	w 5	w 5 3
w	5	4	1	b	20	6	11:23:00	14:22:00	20	0.124	3.351955307	1	w 5	w 5 4
incr	5	3	1	b	20	6	11:24:00	14:23:00	18	0.124	3.016759777	1	incr 5	incr 5 3
incr	5	4	1	b	20	6	11:26:00	14:26:00	18	0.125	3	1	incr 5	incr 5 4
fast	5	3	1	b	20	6	11:27:00	14:27:00	15	0.125	2.5	1	fast 5	fast 5 3
fast	5	4	1	b	20	6	11:28:00	14:27:00	3	0.124	0.502793296	1	fast 5	fast 5 4
slow	5	3	1	b	20	6	11:30:00	14:30:00	15	0.125	2.5	1	slow 5	slow 5 3
slow	5	4	1	b	20	6	11:31:00	14:30:00	16	0.124	2.681564246	1	slow 5	slow 5 4
c	6	3	1	b	20	6	11:32:00	14:32:00	16	0.125	2.666666667	1	c 6	c 6 3
c	6	4	1	b	20	6	11:33:00	14:33:00	18	0.125	3	1	c 6	c 6 4
w	6	3	1	b	20	6	11:34:00	14:34:00	26	0.125	4.333333333	1	w 6	w 6 3
w	6	4	1	b	20	6	11:36:00	14:35:00	11	0.124	1.843575419	1	w 6	w 6 4
incr	6	3	1	b	20	6	11:37:00	14:36:00	11	0.124	1.843575419	1	incr 6	incr 6 3
incr	6	4	1	b	20	6	11:38:00	14:37:00	11	0.124	1.843575419	1	incr 6	incr 6 4
fast	6	3	1	b	20	6	11:40:00	14:38:00	12	0.124	2.02247191	1	fast 6	fast 6 3
fast	6	4	1	b	20	6	11:42:00	14:42:00	37	0.125	6.166666667	1	fast 6	fast 6 4
slow	6	3	1	b	20	6	11:43:00	14:43:00	5	0.125	0.833333333	1	slow 6	slow 6 3
slow	6	4	1	b	20	6	11:45:00	14:44:00	17	0.124	2.849162011	1	slow 6	slow 6 4
c	1	1	2	a	20	6	10:04:00	13:04:00	129	0.125	21.5	1	c 1	c 1 1
c	1	2	2	a	20	6	10:05:00	13:05:00	138	0.125	23	1	c 1	c 1 2
w	1	1	2	a	20	6	10:06:00	13:06:00	92	0.125	15.33333333	1	w 1	w 1 1
incr	1	1	2	a	20	6	10:09:00	13:10:00	95	0.126	15.74585635	1	incr 1	incr 1 1
incr	1	2	2	a	20	6	10:09:00	13:11:00	129	0.126	21.26373626	1	incr 1	incr 1 2
fast	1	1	2	a	20	6	10:10:00	13:12:00	98	0.126	16.15384615	1	fast 1	fast 1 1
fast	1	2	2	a	20	6	10:11:00	13:13:00	124	0.126	20.43956044	1	fast 1	fast 1 2
slow	1	1	2	a	20	6	10:12:00	13:13:00	94	0.126	15.5801105	1	slow 1	slow 1 1
slow	1	2	2	a	20	6	10:13:00	13:14:00	66	0.126	10.93922652	1	slow 1	slow 1 2
c	2	1	2	a	20	6	10:13:00	13:15:00	137	0.126	22.58241758	1	c 2	c 2 1
c	2	2	2	a	20	6	10:14:00	13:16:00	135	0.126	22.25274725	1	c 2	c 2 2
w	2	1	2	a	20	6	10:15:00	13:17:00	117	0.126	19.28571429	1	w 2	w 2 1
w	2	2	2	a	20	6	10:16:00	13:18:00	130	0.126	21.42857143	1	w 2	w 2 2
incr	2	1	2	a	20	6	10:17:00	13:19:00	120	0.126	19.78021978	1	incr 2	incr 2 1
incr	2	2	2	a	20	6	10:18:00	13:19:00	123	0.126	20.38674033	1	incr 2	incr 2 2
fast	2	1	2	a	20	5	10:18:00	13:20:00	72	0.126	14.24175824	1	fast 2	fast 2 1
fast	2	2	2	a	20	6	10:19:00	13:21:00	128	0.126	21.0989011	1	fast 2	fast 2 2
slow	2	1	2	a	20	6	10:21:00	13:22:00	108	0.126	17.90055249	1	slow 2	slow 2 1
slow	2	2	2	a	20	6	10:21:00	13:22:00	92	0.126	15.24861878	1	slow 2	slow 2 2
c	3	1	2	a	20	6	10:24:00	13:25:00	131	0.126	21.71270718	1	c 3	c 3 1
c	3	2	2	a	20	6	10:25:00	13:26:00	140	0.126	23.20441989	1	c 3	c 3 2
w	3	1	2	a	20	6	10:26:00	13:26:00	107	0.125	17.83333333	1	w 3	w 3 1
w	3	2	2	a	20	6	10:27:00	13:27:00	80	0.125	13.33333333	1	w 3	w 3 2
incr	3	1	2	a	20	6	10:28:00	13:28:00	109	0.125	18.16666667	1	incr 3	incr 3 1
incr	3	2	2	a	20	6	10:29:00	13:29:00	130	0.125	21.66666667	1	incr 3	incr 3 2
fast	3	1	2	a	20	6	10:30:00	13:30:00	84	0.125	14	1	fast 3	fast 3 1
fast	3	2	2	a	20	6	10:30:00	13:31:00	109	0.126	18.06629834	1	fast 3	fast 3 2
slow	3	1	2	a	20	6	10:31:00	13:31:00	90	0.125	15	1	slow 3	slow 3 1
slow	3	2	2	a	20	6	10:32:00	13:32:00	92	0.125	15.33333333	1	slow 3	slow 3 2
c	4	1	2	a	20	6	10:33:00	13:33:00	93	0.125	15.5	1	c 4	c 4 1
c	4	2	2	a	20	6	10:34:00	13:33:00	96	0.124	16.08938547	1	c 4	c 4 2
w	4	1	2	a	20	6	10:34:00	13:34:00	118	0.125	19.66666667	1	w 4	w 4 1
w	4	2	2	a	20	6	10:35:00	13:35:00	113	0.125	18.83333333	1	w 4	w 4 2
incr	4	1	2	a	20	6	10:36:00	13:36:00	103	0.125	17.16666667	1	incr 4	incr 4 1
incr	4	2	2	a	20	6	10:37:00	13:37:00	96	0.125	16	1	incr 4	incr 4 2
fast	4	1	2	a	20	6	10:38:00	13:38:00	91	0.125	15.16666667	1	fast 4	fast 4 1
fast	4	2	2	a	20	6	10:39:00	13:39:00	123	0.125	20.5	1	fast 4	fast 4 2
slow	4	1	2	a	20	6	10:40:00	13:40:00	118	0.125	19.66666667	1	slow 4	slow 4 1
slow	4	2	2	a	20	6	10:41:00	13:41:00	105	0.125	17.5	1	slow 4	slow 4 2
c	5	1	2	a	20	5	10:43:00	13:44:00	116	0.126	23.0718232	1	c 5	c 5 1
c	5	2	2	a	20	6	10:44:00	13:45:00	117	0.126	19.39226519	1	c 5	c 5 2
w	5	1	2	a	20	6	10:45:00	13:46:00	115	0.126	19.06077348	1	w 5	w 5 1
w	5	2	2	a	20	6	10:46:00	13:47:00	129	0.126	21.38121547	1	w 5	w 5 2
incr	5	1	2	a	20	6	10:47:00	13:47:00	118	0.125	19.66666667	1	incr 5	incr 5 1
incr	5	2	2	a	20	6	10:47:00	13:48:00	141	0.126	23.37016575	1	incr 5	incr 5 2
fast	5	1	2	a	20	6	10:48:00	13:49:00	113	0.126	18.72928177	1	fast 5	fast 5 1
fast	5	2	2	a	20	6	10:49:00	13:49:00	98	0.125	16.33333333	1	fast 5	fast 5 2
slow	5	1	2	a	20	6	10:50:00	13:50:00	100	0.125	16.66666667	1	slow 5	slow 5 1
slow	5	2	2	a	20	6	10:50:00	13:51:00	141	0.126	23.37016575	1	slow 5	slow 5 2
c	6	1	2	a	20	6	10:51:00	13:51:00	119	0.125	19.83333333	1	c 6	c 6 1
c	6	2	2	a	20	6	10:51:00	13:52:00	140	0.126	23.20441989	1	c 6	c 6 2
w	6	1	2	a	20	6	10:52:00	13:53:00	101	0.126	16.74033149	1	w 6	w 6 1
w	6	2	2	a	20	6	10:53:00	13:53:00	130	0.125	21.66666667	1	w 6	w 6 2
incr	6	1	2	a	20	6	10:53:00	13:54:00	106	0.126	17.56906077	1	incr 6	incr 6 1
incr	6	2	2	a	20	6	10:54:00	13:55:00	103	0.126	17.0718232	1	incr 6	incr 6 2
fast	6	1	2	a	20	6	10:55:00	13:55:00	142	0.125	23.66666667	1	fast 6	fast 6 1
fast	6	2	2	a	20	6	10:55:00	13:56:00	124	0.126	20.55248619	1	fast 6	fast 6 2
slow	6	1	2	a	20	6	10:56:00	13:57:00	123	0.126	20.38674033	1	slow 6	slow 6 1
slow	6	2	2	a	20	6	10:57:00	13:58:00	117	0.126	19.39226519	1	slow 6	slow 6 2
c	1	3	2	b	20	6	10:15:00	13:15:00	158	0.125	26.33333333	1	c 1	c 1 3
c	1	4	2	b	20	6	10:15:00	13:16:00	143	0.126	23.70165746	1	c 1	c 1 4
w	1	3	2	b	20	6	10:16:00	13:22:00	97	0.129	15.64516129	1	w 1	w 1 3
w	1	4	2	b	20	6	10:17:00	13:23:00	145	0.129	23.38709677	1	w 1	w 1 4
incr	1	3	2	b	20	6	10:18:00	13:24:00	119	0.129	19.19354839	1	incr 1	incr 1 3
incr	1	4	2	b	20	6	10:18:00	13:24:00	121	0.129	19.51612903	1	incr 1	incr 1 4
fast	1	3	2	b	20	6	10:19:00	13:24:00	146	0.128	23.67567568	1	fast 1	fast 1 3
fast	1	4	2	b	20	6	10:19:00	13:25:00	129	0.129	20.80645161	1	fast 1	fast 1 4
slow	1	3	2	b	20	6	10:20:00	13:25:00	125	0.128	20.27027027	1	slow 1	slow 1 3
slow	1	4	2	b	20	6	10:21:00	13:27:00	125	0.129	20.16129032	1	slow 1	slow 1 4
c	2	3	2	b	20	6	10:21:00	13:28:00	120	0.13	19.2513369	1	c 2	c 2 3
c	2	4	2	b	20	6	10:22:00	13:29:00	127	0.13	20.37433155	1	c 2	c 2 4
w	2	3	2	b	20	6	10:23:00	13:29:00	131	0.129	21.12903226	1	w 2	w 2 3
w	2	4	2	b	20	6	10:24:00	13:30:00	114	0.129	18.38709677	1	w 2	w 2 4
incr	2	3	2	b	20	6	10:24:00	13:30:00	138	0.129	22.25806452	1	incr 2	incr 2 3
incr	2	4	2	b	20	6	10:26:00	13:31:00	144	0.128	23.35135135	1	incr 2	incr 2 4
fast	2	3	2	b	20	6	10:27:00	13:32:00	124	0.128	20.10810811	1	fast 2	fast 2 3
fast	2	4	2	b	20	5	10:29:00	13:32:00	113	0.127	22.2295082	1	fast 2	fast 2 4
slow	2	3	2	b	20	6	10:30:00	13:33:00	130	0.127	21.31147541	1	slow 2	slow 2 3
slow	2	4	2	b	20	6	10:31:00	13:33:00	124	0.126	20.43956044	1	slow 2	slow 2 4
c	3	3	2	b	20	6	10:34:00	13:40:00	115	0.129	18.5483871	1	c 3	c 3 3
c	3	4	2	b	20	6	10:34:00	13:41:00	147	0.13	23.5828877	1	c 3	c 3 4
w	3	3	2	b	20	6	10:35:00	13:41:00	130	0.129	20.96774194	1	w 3	w 3 3
w	3	4	2	b	20	6	10:36:00	13:42:00	127	0.129	20.48387097	1	w 3	w 3 4
incr	3	3	2	b	20	6	10:36:00	13:42:00	113	0.129	18.22580645	1	incr 3	incr 3 3
incr	3	4	2	b	20	6	10:37:00	13:43:00	125	0.129	20.16129032	1	incr 3	incr 3 4
fast	3	3	2	b	20	6	10:38:00	13:43:00	97	0.128	15.72972973	1	fast 3	fast 3 3
fast	3	4	2	b	20	6	10:39:00	13:44:00	110	0.128	17.83783784	1	fast 3	fast 3 4
slow	3	3	2	b	20	4	10:40:00	13:44:00	93	0.128	22.74456522	1	slow 3	slow 3 3
slow	3	4	2	b	20	5	10:40:00	13:45:00	104	0.128	20.23783784	1	slow 3	slow 3 4
c	4	3	2	b	20	6	10:41:00	13:45:00	110	0.128	17.93478261	1	c 4	c 4 3
c	4	4	2	b	20	6	10:42:00	13:46:00	137	0.128	22.33695652	1	c 4	c 4 4
w	4	3	2	b	20	6	10:42:00	13:46:00	115	0.128	18.75	1	w 4	w 4 3
w	4	4	2	b	20	6	10:43:00	13:47:00	132	0.128	21.52173913	1	w 4	w 4 4
incr	4	3	2	b	20	6	10:44:00	13:47:00	132	0.127	21.63934426	1	incr 4	incr 4 3
incr	4	4	2	b	20	6	10:44:00	13:48:00	105	0.128	17.11956522	1	incr 4	incr 4 4
fast	4	3	2	b	20	6	10:45:00	13:48:00	138	0.127	22.62295082	1	fast 4	fast 4 3
fast	4	4	2	b	20	6	10:46:00	13:49:00	124	0.127	20.32786885	1	fast 4	fast 4 4
slow	4	3	2	b	20	6	10:47:00	13:50:00	138	0.127	22.62295082	1	slow 4	slow 4 3
slow	4	4	2	b	20	6	10:47:00	13:50:00	132	0.127	21.63934426	1	slow 4	slow 4 4
c	5	3	2	b	20	6	10:50:00	13:54:00	164	0.128	26.73913043	1	c 5	c 5 3
w	5	3	2	b	20	6	10:51:00	13:54:00	150	0.127	24.59016393	1	w 5	w 5 3
w	5	4	2	b	20	6	10:51:00	13:55:00	127	0.128	20.70652174	1	w 5	w 5 4
incr	5	3	2	b	20	6	10:52:00	13:55:00	140	0.127	22.95081967	1	incr 5	incr 5 3
incr	5	4	2	b	20	6	10:52:00	13:56:00	146	0.128	23.80434783	1	incr 5	incr 5 4
fast	5	3	2	b	20	6	10:53:00	13:56:00	134	0.127	21.96721311	1	fast 5	fast 5 3
fast	5	4	2	b	20	6	10:54:00	13:57:00	121	0.127	19.83606557	1	fast 5	fast 5 4
slow	5	3	2	b	20	6	10:54:00	13:58:00	116	0.128	18.91304348	1	slow 5	slow 5 3
slow	5	4	2	b	20	6	10:55:00	13:58:00	125	0.127	20.49180328	1	slow 5	slow 5 4
c	6	3	2	b	20	6	10:56:00	13:59:00	132	0.127	21.63934426	1	c 6	c 6 3
c	6	4	2	b	20	6	10:57:00	13:59:00	127	0.126	20.93406593	1	c 6	c 6 4
w	6	3	2	b	20	6	10:57:00	14:00:00	122	0.127	20	1	w 6	w 6 3
w	6	4	2	b	20	6	10:58:00	14:01:00	119	0.127	19.50819672	1	w 6	w 6 4
incr	6	3	2	b	20	6	10:58:00	14:01:00	138	0.127	22.62295082	1	incr 6	incr 6 3
incr	6	4	2	b	20	6	10:59:00	14:02:00	106	0.127	17.37704918	1	incr 6	incr 6 4
fast	6	3	2	b	20	6	11:00:00	14:02:00	109	0.126	17.96703297	1	fast 6	fast 6 3
fast	6	4	2	b	20	6	11:00:00	14:03:00	137	0.127	22.45901639	1	fast 6	fast 6 4
slow	6	3	2	b	20	6	11:01:00	14:03:00	91	0.126	15	1	slow 6	slow 6 3
slow	6	4	2	b	20	6	11:01:00	14:04:00	118	0.127	19.3442623	1	slow 6	slow 6 4
c	1	1	3	a	20	6	10:04:00	13:08:00	139	0.128	22.66304348	1	c 1	c 1 1
c	1	2	3	a	20	6	10:05:00	13:09:00	143	0.128	23.31521739	1	c 1	c 1 2
w	1	1	3	a	20	4	10:06:00	13:09:00	92	0.127	22.62295082	1	w 1	w 1 1
w	1	2	3	a	20	6	10:07:00	13:10:00	126	0.127	20.6557377	1	w 1	w 1 2
incr	1	1	3	a	20	6	10:08:00	13:11:00	111	0.127	18.19672131	1	incr 1	incr 1 1
incr	1	2	3	a	20	6	10:09:00	13:12:00	139	0.127	22.78688525	1	incr 1	incr 1 2
fast	1	1	3	a	20	6	10:09:00	13:12:00	107	0.127	17.54098361	1	fast 1	fast 1 1
fast	1	2	3	a	20	6	10:10:00	13:13:00	140	0.127	22.95081967	1	fast 1	fast 1 2
slow	1	1	3	a	20	6	10:11:00	13:14:00	121	0.127	19.83606557	1	slow 1	slow 1 1
slow	1	2	3	a	20	6	10:12:00	13:15:00	107	0.127	17.54098361	1	slow 1	slow 1 2
c	2	1	3	a	20	6	10:12:00	13:15:00	159	0.127	26.06557377	1	c 2	c 2 1
c	2	2	3	a	20	6	10:13:00	13:16:00	153	0.127	25.08196721	1	c 2	c 2 2
w	2	1	3	a	20	6	10:14:00	13:17:00	149	0.127	24.42622951	1	w 2	w 2 1
w	2	2	3	a	20	6	10:14:00	13:17:00	145	0.127	23.7704918	1	w 2	w 2 2
incr	2	1	3	a	20	6	10:15:00	13:18:00	154	0.127	25.24590164	1	incr 2	incr 2 1
incr	2	2	3	a	20	6	10:16:00	13:18:00	144	0.126	23.73626374	1	incr 2	incr 2 2
fast	2	1	3	a	20	5	10:17:00	13:20:00	80	0.127	15.73770492	1	fast 2	fast 2 1
fast	2	2	3	a	20	6	10:17:00	13:21:00	157	0.128	25.59782609	1	fast 2	fast 2 2
slow	2	1	3	a	20	6	10:18:00	13:22:00	140	0.128	22.82608696	1	slow 2	slow 2 1
slow	2	2	3	a	20	6	10:19:00	13:23:00	135	0.128	22.01086957	1	slow 2	slow 2 2
c	3	1	3	a	20	6	10:22:00	13:27:00	170	0.128	27.56756757	1	c 3	c 3 1
c	3	2	3	a	20	6	10:24:00	13:28:00	165	0.128	26.90217391	1	c 3	c 3 2
w	3	1	3	a	20	6	10:25:00	13:29:00	130	0.128	21.19565217	1	w 3	w 3 1
w	3	2	3	a	20	6	10:25:00	13:30:00	113	0.128	18.32432432	1	w 3	w 3 2
incr	3	1	3	a	20	6	10:26:00	13:30:00	155	0.128	25.27173913	1	incr 3	incr 3 1
incr	3	2	3	a	20	5	10:27:00	13:31:00	124	0.128	24.26086957	1	incr 3	incr 3 2
fast	3	1	3	a	20	6	10:30:00	13:32:00	123	0.126	20.27472527	1	fast 3	fast 3 1
fast	3	2	3	a	20	6	10:31:00	13:32:00	112	0.126	18.56353591	1	fast 3	fast 3 2
slow	3	1	3	a	20	6	10:31:00	13:33:00	144	0.126	23.73626374	1	slow 3	slow 3 1
slow	3	2	3	a	20	6	10:32:00	13:34:00	138	0.126	22.74725275	1	slow 3	slow 3 2
c	4	1	3	a	20	6	10:33:00	13:35:00	121	0.126	19.94505495	1	c 4	c 4 1
c	4	2	3	a	20	6	10:35:00	13:35:00	93	0.125	15.5	1	c 4	c 4 2
w	4	1	3	a	20	6	10:36:00	13:36:00	152	0.125	25.33333333	1	w 4	w 4 1
w	4	2	3	a	20	6	10:37:00	13:37:00	106	0.125	17.66666667	1	w 4	w 4 2
incr	4	1	3	a	20	6	10:38:00	13:38:00	145	0.125	24.16666667	1	incr 4	incr 4 1
incr	4	2	3	a	20	6	10:38:00	13:39:00	125	0.126	20.71823204	1	incr 4	incr 4 2
fast	4	1	3	a	20	6	10:40:00	13:39:00	143	0.124	23.96648045	1	fast 4	fast 4 1
fast	4	2	3	a	20	6	10:40:00	13:40:00	171	0.125	28.5	1	fast 4	fast 4 2
slow	4	1	3	a	20	6	10:41:00	13:41:00	163	0.125	27.16666667	1	slow 4	slow 4 1
slow	4	2	3	a	20	5	10:42:00	13:42:00	140	0.125	28	1	slow 4	slow 4 2
c	5	1	3	a	20	5	10:47:00	13:48:00	133	0.126	26.45303867	1	c 5	c 5 1
c	5	2	3	a	20	6	10:48:00	13:49:00	146	0.126	24.19889503	1	c 5	c 5 2
w	5	1	3	a	20	6	10:49:00	13:50:00	152	0.126	25.19337017	1	w 5	w 5 1
w	5	2	3	a	20	6	10:50:00	13:51:00	173	0.126	28.67403315	1	w 5	w 5 2
incr	5	1	3	a	20	6	10:51:00	13:52:00	156	0.126	25.85635359	1	incr 5	incr 5 1
incr	5	2	3	a	20	6	10:52:00	13:53:00	169	0.126	28.01104972	1	incr 5	incr 5 2
fast	5	1	3	a	20	6	10:53:00	13:53:00	161	0.125	26.83333333	1	fast 5	fast 5 1
fast	5	2	3	a	20	6	10:53:00	13:54:00	164	0.126	27.18232044	1	fast 5	fast 5 2
slow	5	1	3	a	20	6	10:54:00	13:55:00	119	0.126	19.72375691	1	slow 5	slow 5 1
slow	5	2	3	a	20	6	10:55:00	13:56:00	160	0.126	26.51933702	1	slow 5	slow 5 2
c	6	1	3	a	20	6	10:56:00	13:56:00	132	0.125	22	1	c 6	c 6 1
c	6	2	3	a	20	6	10:57:00	13:57:00	179	0.125	29.83333333	1	c 6	c 6 2
w	6	1	3	a	20	6	10:57:00	13:58:00	132	0.126	21.87845304	1	w 6	w 6 1
w	6	2	3	a	20	6	10:58:00	13:59:00	145	0.126	24.03314917	1	w 6	w 6 2
incr	6	1	3	a	20	6	10:59:00	14:00:00	141	0.126	23.37016575	1	incr 6	incr 6 1
incr	6	2	3	a	20	6	10:59:00	14:00:00	144	0.126	23.86740331	1	incr 6	incr 6 2
fast	6	1	3	a	20	6	11:00:00	14:01:00	165	0.126	27.3480663	1	fast 6	fast 6 1
fast	6	2	3	a	20	6	11:01:00	14:02:00	155	0.126	25.69060773	1	fast 6	fast 6 2
slow	6	1	3	a	20	6	11:02:00	14:03:00	157	0.126	26.02209945	1	slow 6	slow 6 1
slow	6	2	3	a	20	6	11:02:00	14:03:00	140	0.126	23.20441989	1	slow 6	slow 6 2
c	1	3	3	b	20	6	10:45:00	13:45:00	155	0.125	25.83333333	1	c 1	c 1 3
c	1	4	3	b	20	6	10:45:00	13:45:00	148	0.125	24.66666667	1	c 1	c 1 4
w	1	3	3	b	20	6	10:47:00	13:46:00	111	0.124	18.60335196	1	w 1	w 1 3
w	1	4	3	b	20	6	10:47:00	13:47:00	137	0.125	22.83333333	1	w 1	w 1 4
incr	1	3	3	b	20	6	10:48:00	13:48:00	81	0.125	13.5	1	incr 1	incr 1 3
incr	1	4	3	b	20	6	10:49:00	13:48:00	119	0.124	19.94413408	1	incr 1	incr 1 4
fast	1	3	3	b	20	6	10:49:00	13:49:00	158	0.125	26.33333333	1	fast 1	fast 1 3
fast	1	4	3	b	20	6	10:50:00	13:49:00	135	0.124	22.62569832	1	fast 1	fast 1 4
slow	1	3	3	b	20	6	10:50:00	13:50:00	122	0.125	20.33333333	1	slow 1	slow 1 3
slow	1	4	3	b	20	6	10:51:00	13:51:00	128	0.125	21.33333333	1	slow 1	slow 1 4
c	2	3	3	b	20	5	10:54:00	13:51:00	133	0.123	27.05084746	1	c 2	c 2 3
c	2	4	3	b	20	6	10:55:00	13:53:00	143	0.124	24.1011236	1	c 2	c 2 4
w	2	3	3	b	20	6	10:56:00	13:53:00	144	0.123	24.40677966	1	w 2	w 2 3
w	2	4	3	b	20	6	10:57:00	13:55:00	132	0.124	22.24719101	1	w 2	w 2 4
incr	2	3	3	b	20	6	10:57:00	13:56:00	105	0.124	17.59776536	1	incr 2	incr 2 3
incr	2	4	3	b	20	6	10:58:00	13:56:00	147	0.124	24.7752809	1	incr 2	incr 2 4
fast	2	3	3	b	20	6	10:59:00	13:57:00	146	0.124	24.60674157	1	fast 2	fast 2 3
fast	2	4	3	b	20	6	11:00:00	13:58:00	115	0.124	19.38202247	1	fast 2	fast 2 4
slow	2	3	3	b	20	6	11:01:00	13:59:00	141	0.124	23.76404494	1	slow 2	slow 2 3
slow	2	4	3	b	20	5	11:03:00	14:00:00	135	0.123	27.45762712	1	slow 2	slow 2 4
c	3	3	3	b	20	6	11:08:00	14:03:00	103	0.122	17.65714286	1	c 3	c 3 3
c	3	4	3	b	20	6	11:09:00	14:03:00	130	0.121	22.4137931	1	c 3	c 3 4
w	3	3	3	b	20	6	11:09:00	14:08:00	122	0.124	20.44692737	1	w 3	w 3 3
w	3	4	3	b	20	6	11:10:00	14:09:00	119	0.124	19.94413408	1	w 3	w 3 4
incr	3	3	3	b	20	6	11:11:00	14:09:00	135	0.124	22.75280899	1	incr 3	incr 3 3
incr	3	4	3	b	20	6	11:12:00	14:10:00	139	0.124	23.42696629	1	incr 3	incr 3 4
fast	3	3	3	b	20	6	11:12:00	14:11:00	131	0.124	21.95530726	1	fast 3	fast 3 3
fast	3	4	3	b	20	6	11:13:00	14:11:00	157	0.124	26.46067416	1	fast 3	fast 3 4
slow	3	3	3	b	20	4	11:13:00	14:12:00	107	0.124	26.89944134	1	slow 3	slow 3 3
slow	3	4	3	b	20	5	11:14:00	14:12:00	114	0.124	23.05617978	1	slow 3	slow 3 4
c	4	3	3	b	20	6	11:15:00	14:13:00	122	0.124	20.56179775	1	c 4	c 4 3
c	4	4	3	b	20	6	11:15:00	14:13:00	66	0.124	11.12359551	1	c 4	c 4 4
w	4	3	3	b	20	6	11:16:00	14:14:00	150	0.124	25.28089888	1	w 4	w 4 3
w	4	4	3	b	20	6	11:16:00	14:15:00	156	0.124	26.1452514	1	w 4	w 4 4
incr	4	3	3	b	20	6	11:17:00	14:15:00	149	0.124	25.11235955	1	incr 4	incr 4 3
incr	4	4	3	b	20	6	11:18:00	14:16:00	126	0.124	21.23595506	1	incr 4	incr 4 4
fast	4	3	3	b	20	6	11:18:00	14:16:00	150	0.124	25.28089888	1	fast 4	fast 4 3
fast	4	4	3	b	20	6	11:19:00	14:17:00	142	0.124	23.93258427	1	fast 4	fast 4 4
slow	4	3	3	b	20	6	11:20:00	14:18:00	144	0.124	24.26966292	1	slow 4	slow 4 3
slow	4	4	3	b	20	6	11:20:00	14:18:00	130	0.124	21.91011236	1	slow 4	slow 4 4
c	5	3	3	b	20	6	11:27:00	14:27:00	166	0.125	27.66666667	1	c 5	c 5 3
w	5	3	3	b	20	6	11:27:00	14:28:00	160	0.126	26.51933702	1	w 5	w 5 3
w	5	4	3	b	20	5	11:28:00	14:28:00	139	0.125	27.8	1	w 5	w 5 4
incr	5	3	3	b	20	6	11:29:00	14:29:00	159	0.125	26.5	1	incr 5	incr 5 3
incr	5	4	3	b	20	6	11:30:00	14:29:00	162	0.124	27.15083799	1	incr 5	incr 5 4
fast	5	3	3	b	20	6	11:30:00	14:30:00	133	0.125	22.16666667	1	fast 5	fast 5 3
fast	5	4	3	b	20	6	11:31:00	14:30:00	144	0.124	24.13407821	1	fast 5	fast 5 4
slow	5	3	3	b	20	6	11:32:00	14:31:00	127	0.124	21.2849162	1	slow 5	slow 5 3
slow	5	4	3	b	20	5	11:33:00	14:31:00	153	0.124	30.94382022	1	slow 5	slow 5 4
c	6	3	3	b	20	6	11:33:00	14:33:00	162	0.125	27	1	c 6	c 6 3
c	6	4	3	b	20	6	11:34:00	14:33:00	141	0.124	23.63128492	1	c 6	c 6 4
w	6	3	3	b	20	6	11:35:00	14:34:00	156	0.124	26.1452514	1	w 6	w 6 3
w	6	4	3	b	20	6	11:35:00	14:34:00	155	0.124	25.97765363	1	w 6	w 6 4
incr	6	3	3	b	20	6	11:36:00	14:35:00	151	0.124	25.30726257	1	incr 6	incr 6 3
incr	6	4	3	b	20	6	11:36:00	14:36:00	112	0.125	18.66666667	1	incr 6	incr 6 4
fast	6	3	3	b	20	6	11:37:00	14:36:00	125	0.124	20.94972067	1	fast 6	fast 6 3
fast	6	4	3	b	20	6	11:38:00	14:37:00	133	0.124	22.29050279	1	fast 6	fast 6 4
slow	6	3	3	b	20	6	11:38:00	14:38:00	150	0.125	25	1	slow 6	slow 6 3
slow	6	4	3	b	20	6	11:39:00	14:38:00	133	0.124	22.29050279	1	slow 6	slow 6 4
c	1	1	4	a	20	6	10:05:00	13:07:00	97	0.126	15.98901099	1	c 1	c 1 1
c	1	2	4	a	20	6	10:06:00	13:07:00	102	0.126	16.90607735	1	c 1	c 1 2
w	1	1	4	a	20	4	10:07:00	13:08:00	61	0.126	15.16574586	1	w 1	w 1 1
w	1	2	4	a	20	6	10:08:00	13:09:00	69	0.126	11.43646409	1	w 1	w 1 2
incr	1	1	4	a	20	6	10:09:00	13:10:00	71	0.126	11.7679558	1	incr 1	incr 1 1
incr	1	2	4	a	20	6	10:12:00	13:11:00	100	0.124	16.75977654	1	incr 1	incr 1 2
fast	1	1	4	a	20	6	10:13:00	13:13:00	93	0.125	15.5	1	fast 1	fast 1 1
fast	1	2	4	a	20	6	10:14:00	13:14:00	106	0.125	17.66666667	1	fast 1	fast 1 2
slow	1	1	4	a	20	6	10:15:00	13:15:00	81	0.125	13.5	1	slow 1	slow 1 1
slow	1	2	4	a	20	6	10:16:00	13:17:00	98	0.126	16.24309392	1	slow 1	slow 1 2
c	2	1	4	a	20	6	10:17:00	13:18:00	146	0.126	24.19889503	1	c 2	c 2 1
c	2	2	4	a	20	6	10:18:00	13:19:00	106	0.126	17.56906077	1	c 2	c 2 2
w	2	1	4	a	20	6	10:18:00	13:20:00	166	0.126	27.36263736	1	w 2	w 2 1
w	2	2	4	a	20	5	10:19:00	13:21:00	141	0.126	27.89010989	1	w 2	w 2 2
incr	2	1	4	a	20	6	10:20:00	13:21:00	85	0.126	14.08839779	1	incr 2	incr 2 1
incr	2	2	4	a	20	5	10:21:00	13:22:00	72	0.126	14.32044199	1	incr 2	incr 2 2
fast	2	1	4	a	20	5	10:22:00	13:22:00	77	0.125	15.4	1	fast 2	fast 2 1
fast	2	2	4	a	20	6	10:23:00	13:23:00	129	0.125	21.5	1	fast 2	fast 2 2
slow	2	1	4	a	20	6	10:24:00	13:24:00	119	0.125	19.83333333	1	slow 2	slow 2 1
slow	2	2	4	a	20	6	10:25:00	13:24:00	85	0.124	14.24581006	1	slow 2	slow 2 2
c	3	1	4	a	20	6	10:29:00	13:29:00	175	0.125	29.16666667	1	c 3	c 3 1
c	3	2	4	a	20	6	10:30:00	13:30:00	112	0.125	18.66666667	1	c 3	c 3 2
w	3	1	4	a	20	6	10:30:00	13:30:00	104	0.125	17.33333333	1	w 3	w 3 1
w	3	2	4	a	20	6	10:31:00	13:31:00	76	0.125	12.66666667	1	w 3	w 3 2
incr	3	1	4	a	20	6	10:32:00	13:32:00	133	0.125	22.16666667	1	incr 3	incr 3 1
incr	3	2	4	a	20	5	10:33:00	13:33:00	105	0.125	21	1	incr 3	incr 3 2
fast	3	1	4	a	20	6	10:34:00	13:34:00	130	0.125	21.66666667	1	fast 3	fast 3 1
fast	3	2	4	a	20	5	10:35:00	13:35:00	125	0.125	25	1	fast 3	fast 3 2
slow	3	1	4	a	20	6	10:36:00	13:36:00	111	0.125	18.5	1	slow 3	slow 3 1
slow	3	2	4	a	20	6	10:37:00	13:37:00	105	0.125	17.5	1	slow 3	slow 3 2
c	4	1	4	a	20	6	10:38:00	13:38:00	106	0.125	17.66666667	1	c 4	c 4 1
w	4	1	4	a	20	6	10:39:00	13:40:00	148	0.126	24.53038674	1	w 4	w 4 1
w	4	2	4	a	20	6	10:40:00	13:40:00	100	0.125	16.66666667	1	w 4	w 4 2
incr	4	1	4	a	20	6	10:42:00	13:41:00	109	0.124	18.26815642	1	incr 4	incr 4 1
incr	4	2	4	a	20	6	10:42:00	13:42:00	112	0.125	18.66666667	1	incr 4	incr 4 2
fast	4	1	4	a	20	6	10:43:00	13:43:00	105	0.125	17.5	1	fast 4	fast 4 1
fast	4	2	4	a	20	6	10:44:00	13:44:00	171	0.125	28.5	1	fast 4	fast 4 2
slow	4	1	4	a	20	6	10:45:00	13:45:00	79	0.125	13.16666667	1	slow 4	slow 4 1
slow	4	2	4	a	20	5	10:46:00	13:46:00	122	0.125	24.4	1	slow 4	slow 4 2
c	5	1	4	a	20	5	10:50:00	13:54:00	97	0.128	18.97826087	1	c 5	c 5 1
c	5	2	4	a	20	5	10:51:00	13:55:00	147	0.128	28.76086957	1	c 5	c 5 2
w	5	1	4	a	20	6	10:52:00	13:56:00	132	0.128	21.52173913	1	w 5	w 5 1
w	5	2	4	a	20	6	10:53:00	13:57:00	168	0.128	27.39130435	1	w 5	w 5 2
incr	5	1	4	a	20	6	10:54:00	13:58:00	108	0.128	17.60869565	1	incr 5	incr 5 1
incr	5	2	4	a	20	6	10:55:00	13:58:00	118	0.127	19.3442623	1	incr 5	incr 5 2
fast	5	1	4	a	20	6	10:55:00	13:59:00	129	0.128	21.0326087	1	fast 5	fast 5 1
fast	5	2	4	a	20	6	10:56:00	14:00:00	143	0.128	23.31521739	1	fast 5	fast 5 2
slow	5	1	4	a	20	5	10:57:00	14:01:00	96	0.128	18.7826087	1	slow 5	slow 5 1
slow	5	2	4	a	20	6	11:00:00	14:01:00	160	0.126	26.51933702	1	slow 5	slow 5 2
c	6	1	4	a	20	6	11:00:00	14:02:00	129	0.126	21.26373626	1	c 6	c 6 1
c	6	2	4	a	20	6	11:01:00	14:03:00	124	0.126	20.43956044	1	c 6	c 6 2
w	6	1	4	a	20	6	11:02:00	14:03:00	104	0.126	17.23756906	1	w 6	w 6 1
w	6	2	4	a	20	6	11:03:00	14:04:00	132	0.126	21.87845304	1	w 6	w 6 2
incr	6	1	4	a	20	6	11:03:00	14:05:00	112	0.126	18.46153846	1	incr 6	incr 6 1
incr	6	2	4	a	20	5	11:04:00	14:06:00	79	0.126	15.62637363	1	incr 6	incr 6 2
fast	6	1	4	a	20	5	11:10:00	14:09:00	138	0.124	27.75418994	1	fast 6	fast 6 1
fast	6	2	4	a	20	6	11:12:00	14:10:00	120	0.124	20.2247191	1	fast 6	fast 6 2
slow	6	1	4	a	20	6	11:12:00	14:12:00	127	0.125	21.16666667	1	slow 6	slow 6 1
slow	6	2	4	a	20	6	11:13:00	14:13:00	135	0.125	22.5	1	slow 6	slow 6 2
c	1	3	4	b	20	6	10:11:00	13:11:00	127	0.125	21.16666667	1	c 1	c 1 3
c	1	4	4	b	20	6	10:12:00	13:12:00	124	0.125	20.66666667	1	c 1	c 1 4
w	1	3	4	b	20	5	10:13:00	13:13:00	96	0.125	19.2	1	w 1	w 1 3
w	1	4	4	b	20	6	10:13:00	13:13:00	111	0.125	18.5	1	w 1	w 1 4
incr	1	3	4	b	20	6	10:14:00	13:14:00	70	0.125	11.66666667	1	incr 1	incr 1 3
incr	1	4	4	b	20	6	10:15:00	13:14:00	100	0.124	16.75977654	1	incr 1	incr 1 4
fast	1	3	4	b	20	6	10:16:00	13:15:00	124	0.124	20.78212291	1	fast 1	fast 1 3
fast	1	4	4	b	20	6	10:17:00	13:16:00	112	0.124	18.77094972	1	fast 1	fast 1 4
slow	1	3	4	b	20	5	10:17:00	13:17:00	105	0.125	21	1	slow 1	slow 1 3
slow	1	4	4	b	20	6	10:18:00	13:17:00	112	0.124	18.77094972	1	slow 1	slow 1 4
c	2	3	4	b	20	5	10:19:00	13:19:00	128	0.125	25.6	1	c 2	c 2 3
c	2	4	4	b	20	5	10:21:00	13:20:00	105	0.124	21.11731844	1	c 2	c 2 4
w	2	3	4	b	20	6	10:22:00	13:21:00	133	0.124	22.29050279	1	w 2	w 2 3
w	2	4	4	b	20	6	10:22:00	13:22:00	111	0.125	18.5	1	w 2	w 2 4
incr	2	3	4	b	20	6	10:23:00	13:23:00	77	0.125	12.83333333	1	incr 2	incr 2 3
incr	2	4	4	b	20	6	10:24:00	13:23:00	114	0.124	19.10614525	1	incr 2	incr 2 4
fast	2	3	4	b	20	6	10:24:00	13:24:00	76	0.125	12.66666667	1	fast 2	fast 2 3
fast	2	4	4	b	20	6	10:27:00	13:26:00	99	0.124	16.59217877	1	fast 2	fast 2 4
slow	2	3	4	b	20	6	10:28:00	13:27:00	132	0.124	22.12290503	1	slow 2	slow 2 3
slow	2	4	4	b	20	5	10:28:00	13:28:00	114	0.125	22.8	1	slow 2	slow 2 4
c	3	3	4	b	20	6	10:33:00	13:33:00	87	0.125	14.5	1	c 3	c 3 3
c	3	4	4	b	20	6	10:33:00	13:34:00	144	0.126	23.86740331	1	c 3	c 3 4
w	3	3	4	b	20	6	10:34:00	13:34:00	102	0.125	17	1	w 3	w 3 3
w	3	4	4	b	20	6	10:35:00	13:35:00	132	0.125	22	1	w 3	w 3 4
incr	3	3	4	b	20	6	10:35:00	13:36:00	114	0.126	18.89502762	1	incr 3	incr 3 3
incr	3	4	4	b	20	6	10:36:00	13:36:00	132	0.125	22	1	incr 3	incr 3 4
fast	3	3	4	b	20	6	10:37:00	13:36:00	121	0.124	20.27932961	1	fast 3	fast 3 3
fast	3	4	4	b	20	6	10:38:00	13:37:00	159	0.124	26.64804469	1	fast 3	fast 3 4
slow	3	3	4	b	20	4	10:38:00	13:38:00	70	0.125	17.5	1	slow 3	slow 3 3
slow	3	4	4	b	20	5	10:39:00	13:38:00	77	0.124	15.48603352	1	slow 3	slow 3 4
c	4	3	4	b	20	6	10:40:00	13:40:00	76	0.125	12.66666667	1	c 4	c 4 3
c	4	4	4	b	20	6	10:41:00	13:40:00	119	0.124	19.94413408	1	c 4	c 4 4
w	4	3	4	b	20	6	10:42:00	13:41:00	141	0.124	23.63128492	1	w 4	w 4 3
w	4	4	4	b	20	6	10:43:00	13:41:00	110	0.124	18.53932584	1	w 4	w 4 4
incr	4	3	4	b	20	6	10:44:00	13:42:00	122	0.124	20.56179775	1	incr 4	incr 4 3
incr	4	4	4	b	20	6	10:44:00	13:42:00	130	0.124	21.91011236	1	incr 4	incr 4 4
fast	4	3	4	b	20	6	10:45:00	13:44:00	146	0.124	24.46927374	1	fast 4	fast 4 3
fast	4	4	4	b	20	6	10:46:00	13:44:00	130	0.124	21.91011236	1	fast 4	fast 4 4
slow	4	3	4	b	20	6	10:46:00	13:46:00	122	0.125	20.33333333	1	slow 4	slow 4 3
slow	4	4	4	b	20	6	10:47:00	13:46:00	88	0.124	14.74860335	1	slow 4	slow 4 4
c	5	3	4	b	20	6	10:53:00	13:52:00	151	0.124	25.30726257	1	c 5	c 5 3
w	5	3	4	b	20	6	10:54:00	13:52:00	154	0.124	25.95505618	1	w 5	w 5 3
w	5	4	4	b	20	5	10:55:00	13:54:00	125	0.124	25.1396648	1	w 5	w 5 4
incr	5	3	4	b	20	6	10:56:00	13:56:00	140	0.125	23.33333333	1	incr 5	incr 5 3
incr	5	4	4	b	20	6	10:57:00	13:56:00	94	0.124	15.75418994	1	incr 5	incr 5 4
fast	5	3	4	b	20	6	10:58:00	13:58:00	129	0.125	21.5	1	fast 5	fast 5 3
fast	5	4	4	b	20	6	10:58:00	13:58:00	127	0.125	21.16666667	1	fast 5	fast 5 4
slow	5	3	4	b	20	6	10:59:00	13:59:00	124	0.125	20.66666667	1	slow 5	slow 5 3
slow	5	4	4	b	20	5	11:00:00	14:00:00	134	0.125	26.8	1	slow 5	slow 5 4
c	6	3	4	b	20	6	11:01:00	14:00:00	154	0.124	25.81005587	1	c 6	c 6 3
c	6	4	4	b	20	6	11:01:00	14:01:00	158	0.125	26.33333333	1	c 6	c 6 4
w	6	3	4	b	20	6	11:02:00	14:01:00	90	0.124	15.08379888	1	w 6	w 6 3
w	6	4	4	b	20	6	11:03:00	14:02:00	160	0.124	26.81564246	1	w 6	w 6 4
incr	6	3	4	b	20	6	11:04:00	14:03:00	100	0.124	16.75977654	1	incr 6	incr 6 3
incr	6	4	4	b	20	6	11:04:00	14:03:00	124	0.124	20.78212291	1	incr 6	incr 6 4
fast	6	3	4	b	20	6	11:05:00	14:04:00	122	0.124	20.44692737	1	fast 6	fast 6 3
fast	6	4	4	b	20	6	11:06:00	14:05:00	125	0.124	20.94972067	1	fast 6	fast 6 4
slow	6	3	4	b	20	6	11:07:00	14:05:00	149	0.124	25.11235955	1	slow 6	slow 6 3
slow	6	4	4	b	20	6	11:07:00	14:06:00	147	0.124	24.63687151	1	slow 6	slow 6 4
c	1	1	5	a	20	6	10:06:00	13:08:00	37	0.126	6.098901099	1	c 1	c 1 1
c	1	2	5	a	20	6	10:07:00	13:09:00	38	0.126	6.263736264	1	c 1	c 1 2
w	1	1	5	a	20	4	10:08:00	13:10:00	57	0.126	14.09340659	1	w 1	w 1 1
w	1	2	5	a	20	6	10:08:00	13:11:00	50	0.127	8.196721311	1	w 1	w 1 2
incr	1	1	5	a	20	6	10:09:00	13:11:00	46	0.126	7.582417582	1	incr 1	incr 1 1
incr	1	2	5	a	20	6	10:10:00	13:12:00	63	0.126	10.38461538	1	incr 1	incr 1 2
fast	1	1	5	a	20	6	10:11:00	13:13:00	72	0.126	11.86813187	1	fast 1	fast 1 1
fast	1	2	5	a	20	6	10:12:00	13:14:00	61	0.126	10.05494505	1	fast 1	fast 1 2
slow	1	1	5	a	20	6	10:13:00	13:14:00	49	0.126	8.121546961	1	slow 1	slow 1 1
slow	1	2	5	a	20	6	10:13:00	13:15:00	64	0.126	10.54945055	1	slow 1	slow 1 2
c	2	1	5	a	20	6	10:14:00	13:16:00	107	0.126	17.63736264	1	c 2	c 2 1
c	2	2	5	a	20	5	10:15:00	13:16:00	48	0.126	9.546961326	1	c 2	c 2 2
w	2	1	5	a	20	5	10:17:00	13:17:00	110	0.125	22	1	w 2	w 2 1
w	2	2	5	a	20	5	10:18:00	13:18:00	122	0.125	24.4	1	w 2	w 2 2
incr	2	1	5	a	20	6	10:19:00	13:19:00	73	0.125	12.16666667	1	incr 2	incr 2 1
incr	2	2	5	a	20	5	10:20:00	13:20:00	54	0.125	10.8	1	incr 2	incr 2 2
fast	2	1	5	a	20	5	10:21:00	13:21:00	39	0.125	7.8	1	fast 2	fast 2 1
fast	2	2	5	a	20	6	10:22:00	13:22:00	69	0.125	11.5	1	fast 2	fast 2 2
slow	2	1	5	a	20	6	10:23:00	13:23:00	46	0.125	7.666666667	1	slow 2	slow 2 1
slow	2	2	5	a	20	6	10:24:00	13:24:00	48	0.125	8	1	slow 2	slow 2 2
c	3	1	5	a	20	6	10:28:00	13:29:00	81	0.126	13.42541436	1	c 3	c 3 1
c	3	2	5	a	20	6	10:28:00	13:30:00	59	0.126	9.725274725	1	c 3	c 3 2
w	3	1	5	a	20	6	10:29:00	13:31:00	57	0.126	9.395604396	1	w 3	w 3 1
w	3	2	5	a	20	6	10:30:00	13:32:00	36	0.126	5.934065934	1	w 3	w 3 2
incr	3	1	5	a	20	6	10:31:00	13:33:00	61	0.126	10.05494505	1	incr 3	incr 3 1
incr	3	2	5	a	20	5	10:32:00	13:34:00	60	0.126	11.86813187	1	incr 3	incr 3 2
fast	3	1	5	a	20	6	10:33:00	13:34:00	49	0.126	8.121546961	1	fast 3	fast 3 1
fast	3	2	5	a	20	5	10:34:00	13:35:00	40	0.126	7.955801105	1	fast 3	fast 3 2
slow	3	1	5	a	20	6	10:35:00	13:36:00	68	0.126	11.27071823	1	slow 3	slow 3 1
slow	3	2	5	a	20	6	10:35:00	13:37:00	77	0.126	12.69230769	1	slow 3	slow 3 2
c	4	1	5	a	20	6	10:37:00	13:38:00	47	0.126	7.790055249	1	c 4	c 4 1
w	4	1	5	a	20	6	10:39:00	13:39:00	52	0.125	8.666666667	1	w 4	w 4 1
w	4	2	5	a	20	6	10:40:00	13:40:00	39	0.125	6.5	1	w 4	w 4 2
incr	4	1	5	a	20	6	10:40:00	13:41:00	65	0.126	10.77348066	1	incr 4	incr 4 1
incr	4	2	5	a	20	6	10:41:00	13:41:00	68	0.125	11.33333333	1	incr 4	incr 4 2
fast	4	1	5	a	20	6	10:42:00	13:42:00	67	0.125	11.16666667	1	fast 4	fast 4 1
fast	4	2	5	a	20	6	10:43:00	13:43:00	80	0.125	13.33333333	1	fast 4	fast 4 2
slow	4	1	5	a	20	6	10:43:00	13:44:00	90	0.126	14.91712707	1	slow 4	slow 4 1
slow	4	2	5	a	20	5	10:44:00	13:44:00	68	0.125	13.6	1	slow 4	slow 4 2
c	5	1	5	a	20	5	10:47:00	13:48:00	51	0.126	10.14364641	1	c 5	c 5 1
c	5	2	5	a	20	5	10:48:00	13:48:00	79	0.125	15.8	1	c 5	c 5 2
w	5	1	5	a	20	6	10:48:00	13:49:00	51	0.126	8.453038674	1	w 5	w 5 1
w	5	2	5	a	20	6	10:49:00	13:50:00	106	0.126	17.56906077	1	w 5	w 5 2
incr	5	1	5	a	20	6	10:50:00	13:51:00	71	0.126	11.7679558	1	incr 5	incr 5 1
incr	5	2	5	a	20	6	10:51:00	13:51:00	31	0.125	5.166666667	1	incr 5	incr 5 2
fast	5	1	5	a	20	6	10:51:00	13:52:00	74	0.126	12.26519337	1	fast 5	fast 5 1
fast	5	2	5	a	20	6	10:52:00	13:53:00	70	0.126	11.60220994	1	fast 5	fast 5 2
slow	5	1	5	a	20	5	10:53:00	13:53:00	46	0.125	9.2	1	slow 5	slow 5 1
slow	5	2	5	a	20	6	10:53:00	13:54:00	77	0.126	12.76243094	1	slow 5	slow 5 2
c	6	1	5	a	20	6	10:54:00	13:55:00	46	0.126	7.624309392	1	c 6	c 6 1
c	6	2	5	a	20	6	10:55:00	13:56:00	63	0.126	10.44198895	1	c 6	c 6 2
w	6	1	5	a	20	6	10:55:00	13:57:00	87	0.126	14.34065934	1	w 6	w 6 1
w	6	2	5	a	20	6	10:56:00	13:57:00	57	0.126	9.447513812	1	w 6	w 6 2
incr	6	1	5	a	20	6	10:57:00	13:58:00	87	0.126	14.4198895	1	incr 6	incr 6 1
incr	6	2	5	a	20	5	10:58:00	13:59:00	55	0.126	10.93922652	1	incr 6	incr 6 2
fast	6	1	5	a	20	5	11:00:00	13:59:00	83	0.124	16.69273743	1	fast 6	fast 6 1
fast	6	2	5	a	20	6	11:01:00	14:00:00	78	0.124	13.0726257	1	fast 6	fast 6 2
slow	6	1	5	a	20	6	11:01:00	14:01:00	74	0.125	12.33333333	1	slow 6	slow 6 1
slow	6	2	5	a	20	6	11:02:00	14:01:00	75	0.124	12.5698324	1	slow 6	slow 6 2
c	1	3	5	b	20	6	10:08:00	13:09:00	52	0.126	8.61878453	1	c 1	c 1 3
c	1	4	5	b	20	6	10:09:00	13:09:00	51	0.125	8.5	1	c 1	c 1 4
w	1	3	5	b	20	5	10:10:00	13:10:00	28	0.125	5.6	1	w 1	w 1 3
w	1	4	5	b	20	6	10:10:00	13:10:00	68	0.125	11.33333333	1	w 1	w 1 4
incr	1	3	5	b	20	6	10:11:00	13:11:00	39	0.125	6.5	1	incr 1	incr 1 3
incr	1	4	5	b	20	6	10:12:00	13:11:00	46	0.124	7.709497207	1	incr 1	incr 1 4
fast	1	3	5	b	20	6	10:13:00	13:12:00	71	0.124	11.89944134	1	fast 1	fast 1 3
fast	1	4	5	b	20	6	10:13:00	13:13:00	54	0.125	9	1	fast 1	fast 1 4
slow	1	3	5	b	20	5	10:14:00	13:13:00	56	0.124	11.26256983	1	slow 1	slow 1 3
slow	1	4	5	b	20	6	10:15:00	13:14:00	48	0.124	8.044692737	1	slow 1	slow 1 4
c	2	3	5	b	20	5	10:15:00	13:14:00	45	0.124	9.05027933	1	c 2	c 2 3
c	2	4	5	b	20	5	10:16:00	13:15:00	68	0.124	13.67597765	1	c 2	c 2 4
w	2	3	5	b	20	6	10:16:00	13:15:00	106	0.124	17.76536313	1	w 2	w 2 3
w	2	4	5	b	20	6	10:17:00	13:16:00	65	0.124	10.89385475	1	w 2	w 2 4
incr	2	3	5	b	20	6	10:18:00	13:16:00	59	0.124	9.943820225	1	incr 2	incr 2 3
incr	2	4	5	b	20	6	10:19:00	13:19:00	52	0.125	8.666666667	1	incr 2	incr 2 4
fast	2	3	5	b	20	6	10:19:00	13:20:00	57	0.126	9.447513812	1	fast 2	fast 2 3
fast	2	4	5	b	20	6	10:20:00	13:20:00	56	0.125	9.333333333	1	fast 2	fast 2 4
slow	2	3	5	b	20	6	10:21:00	13:21:00	92	0.125	15.33333333	1	slow 2	slow 2 3
slow	2	4	5	b	20	5	10:22:00	13:21:00	67	0.124	13.47486034	1	slow 2	slow 2 4
c	3	3	5	b	20	6	10:25:00	13:25:00	48	0.125	8	1	c 3	c 3 3
c	3	4	5	b	20	6	10:26:00	13:26:00	72	0.125	12	1	c 3	c 3 4
w	3	3	5	b	20	6	10:27:00	13:26:00	49	0.124	8.212290503	1	w 3	w 3 3
w	3	4	5	b	20	6	10:28:00	13:27:00	71	0.124	11.89944134	1	w 3	w 3 4
incr	3	3	5	b	20	6	10:29:00	13:28:00	83	0.124	13.91061453	1	incr 3	incr 3 3
incr	3	4	5	b	20	6	10:29:00	13:28:00	74	0.124	12.40223464	1	incr 3	incr 3 4
fast	3	3	5	b	20	6	10:30:00	13:29:00	88	0.124	14.74860335	1	fast 3	fast 3 3
fast	3	4	5	b	20	6	10:30:00	13:30:00	93	0.125	15.5	1	fast 3	fast 3 4
slow	3	3	5	b	20	4	10:31:00	13:31:00	57	0.125	14.25	1	slow 3	slow 3 3
slow	3	4	5	b	20	5	10:31:00	13:31:00	36	0.125	7.2	1	slow 3	slow 3 4
c	4	3	5	b	20	6	10:32:00	13:32:00	38	0.125	6.333333333	1	c 4	c 4 3
c	4	4	5	b	20	6	10:33:00	13:32:00	50	0.124	8.379888268	1	c 4	c 4 4
w	4	3	5	b	20	6	10:34:00	13:33:00	73	0.124	12.23463687	1	w 4	w 4 3
w	4	4	5	b	20	6	10:34:00	13:34:00	72	0.125	12	1	w 4	w 4 4
incr	4	3	5	b	20	6	10:35:00	13:34:00	81	0.124	13.57541899	1	incr 4	incr 4 3
incr	4	4	5	b	20	6	10:36:00	13:35:00	103	0.124	17.26256983	1	incr 4	incr 4 4
fast	4	3	5	b	20	6	10:37:00	13:36:00	86	0.124	14.41340782	1	fast 4	fast 4 3
fast	4	4	5	b	20	6	10:38:00	13:36:00	64	0.124	10.78651685	1	fast 4	fast 4 4
slow	4	3	5	b	20	6	10:38:00	13:38:00	65	0.125	10.83333333	1	slow 4	slow 4 3
slow	4	4	5	b	20	6	10:39:00	13:39:00	48	0.125	8	1	slow 4	slow 4 4
c	5	3	5	b	20	6	10:42:00	13:43:00	131	0.126	21.71270718	1	c 5	c 5 3
w	5	3	5	b	20	6	10:43:00	13:44:00	93	0.126	15.41436464	1	w 5	w 5 3
w	5	4	5	b	20	5	10:43:00	13:44:00	77	0.126	15.31491713	1	w 5	w 5 4
incr	5	3	5	b	20	6	10:44:00	13:45:00	62	0.126	10.27624309	1	incr 5	incr 5 3
incr	5	4	5	b	20	6	10:45:00	13:45:00	97	0.125	16.16666667	1	incr 5	incr 5 4
fast	5	3	5	b	20	6	10:46:00	13:46:00	58	0.125	9.666666667	1	fast 5	fast 5 3
fast	5	4	5	b	20	6	10:47:00	13:46:00	49	0.124	8.212290503	1	fast 5	fast 5 4
slow	5	3	5	b	20	6	10:47:00	13:47:00	93	0.125	15.5	1	slow 5	slow 5 3
slow	5	4	5	b	20	5	10:48:00	13:47:00	75	0.124	15.08379888	1	slow 5	slow 5 4
c	6	3	5	b	20	6	10:49:00	13:48:00	69	0.124	11.56424581	1	c 6	c 6 3
c	6	4	5	b	20	6	10:49:00	13:49:00	108	0.125	18	1	c 6	c 6 4
w	6	3	5	b	20	6	10:50:00	13:49:00	57	0.124	9.553072626	1	w 6	w 6 3
w	6	4	5	b	20	6	10:51:00	13:50:00	91	0.124	15.25139665	1	w 6	w 6 4
incr	6	3	5	b	20	6	10:51:00	13:50:00	43	0.124	7.206703911	1	incr 6	incr 6 3
incr	6	4	5	b	20	6	10:52:00	13:51:00	54	0.124	9.05027933	1	incr 6	incr 6 4
fast	6	3	5	b	20	5	10:53:00	13:52:00	67	0.124	13.47486034	1	fast 6	fast 6 3
fast	6	4	5	b	20	6	10:53:00	13:53:00	77	0.125	12.83333333	1	fast 6	fast 6 4
slow	6	3	5	b	20	6	10:54:00	13:54:00	96	0.125	16	1	slow 6	slow 6 3
slow	6	4	5	b	20	6	10:54:00	13:54:00	113	0.125	18.83333333	1	slow 6	slow 6 4
c	1	1	6	a	20	5	10:05:00	13:13:00	26	0.131	4.978723404	1	c 1	c 1 1
c	1	2	6	a	20	6	10:07:00	13:14:00	38	0.13	6.096256684	1	c 1	c 1 2
w	1	1	6	a	20	4	10:08:00	13:15:00	22	0.13	5.294117647	1	w 1	w 1 1
w	1	2	6	a	20	5	10:09:00	13:16:00	30	0.13	5.77540107	1	w 1	w 1 2
incr	1	1	6	a	20	6	10:10:00	13:17:00	30	0.13	4.812834225	1	incr 1	incr 1 1
incr	1	2	6	a	20	6	10:11:00	13:17:00	39	0.129	6.290322581	1	incr 1	incr 1 2
fast	1	1	6	a	20	6	10:13:00	13:18:00	41	0.128	6.648648649	1	fast 1	fast 1 1
fast	1	2	6	a	20	6	10:14:00	13:19:00	38	0.128	6.162162162	1	fast 1	fast 1 2
slow	1	1	6	a	20	6	10:15:00	13:20:00	31	0.128	5.027027027	1	slow 1	slow 1 1
slow	1	2	6	a	20	6	10:16:00	13:21:00	44	0.128	7.135135135	1	slow 1	slow 1 2
c	2	1	6	a	20	6	10:17:00	13:22:00	49	0.128	7.945945946	1	c 2	c 2 1
c	2	2	6	a	20	5	10:18:00	13:22:00	41	0.128	8.02173913	1	c 2	c 2 2
w	2	1	6	a	20	5	10:20:00	13:24:00	51	0.128	9.97826087	1	w 2	w 2 1
w	2	2	6	a	20	5	10:20:00	13:25:00	93	0.128	18.0972973	1	w 2	w 2 2
incr	2	1	6	a	20	5	10:22:00	13:25:00	40	0.127	7.868852459	1	incr 2	incr 2 1
incr	2	2	6	a	20	5	10:24:00	13:26:00	40	0.126	7.912087912	1	incr 2	incr 2 2
fast	2	1	6	a	20	5	10:24:00	13:27:00	21	0.127	4.131147541	1	fast 2	fast 2 1
fast	2	2	6	a	20	6	10:25:00	13:28:00	60	0.127	9.836065574	1	fast 2	fast 2 2
slow	2	1	6	a	20	6	10:26:00	13:29:00	44	0.127	7.213114754	1	slow 2	slow 2 1
slow	2	2	6	a	20	6	10:27:00	13:29:00	34	0.126	5.604395604	1	slow 2	slow 2 2
c	3	1	6	a	20	6	10:30:00	13:33:00	67	0.127	10.98360656	1	c 3	c 3 1
c	3	2	6	a	20	6	10:30:00	13:34:00	48	0.128	7.826086957	1	c 3	c 3 2
w	3	1	6	a	20	6	10:31:00	13:35:00	46	0.128	7.5	1	w 3	w 3 1
w	3	2	6	a	20	6	10:32:00	13:35:00	27	0.127	4.426229508	1	w 3	w 3 2
incr	3	1	6	a	20	6	10:33:00	13:36:00	53	0.127	8.68852459	1	incr 3	incr 3 1
incr	3	2	6	a	20	5	10:34:00	13:37:00	29	0.127	5.704918033	1	incr 3	incr 3 2
fast	3	1	6	a	20	6	10:35:00	13:38:00	35	0.127	5.737704918	1	fast 3	fast 3 1
fast	3	2	6	a	20	5	10:37:00	13:38:00	22	0.126	4.375690608	1	fast 3	fast 3 2
slow	3	1	6	a	20	5	10:38:00	13:39:00	50	0.126	9.944751381	1	slow 3	slow 3 1
slow	3	2	6	a	20	6	10:39:00	13:40:00	36	0.126	5.966850829	1	slow 3	slow 3 2
c	4	1	6	a	20	5	10:40:00	13:41:00	51	0.126	10.14364641	1	c 4	c 4 1
w	4	1	6	a	20	6	10:42:00	13:43:00	38	0.126	6.298342541	1	w 4	w 4 1
w	4	2	6	a	20	6	10:43:00	13:43:00	20	0.125	3.333333333	1	w 4	w 4 2
incr	4	1	6	a	20	6	10:43:00	13:44:00	40	0.126	6.629834254	1	incr 4	incr 4 1
incr	4	2	6	a	20	5	10:45:00	13:45:00	36	0.125	7.2	1	incr 4	incr 4 2
fast	4	1	6	a	20	6	10:46:00	13:46:00	45	0.125	7.5	1	fast 4	fast 4 1
fast	4	2	6	a	20	6	10:47:00	13:47:00	43	0.125	7.166666667	1	fast 4	fast 4 2
slow	4	1	6	a	20	6	10:47:00	13:47:00	56	0.125	9.333333333	1	slow 4	slow 4 1
slow	4	2	6	a	20	5	10:48:00	13:48:00	32	0.125	6.4	1	slow 4	slow 4 2
c	5	1	6	a	20	5	10:51:00	13:53:00	49	0.126	9.692307692	1	c 5	c 5 1
c	5	2	6	a	20	5	10:53:00	13:53:00	62	0.125	12.4	1	c 5	c 5 2
w	5	1	6	a	20	6	10:54:00	13:54:00	39	0.125	6.5	1	w 5	w 5 1
w	5	2	6	a	20	6	10:55:00	13:55:00	45	0.125	7.5	1	w 5	w 5 2
incr	5	1	6	a	20	6	10:56:00	13:56:00	40	0.125	6.666666667	1	incr 5	incr 5 1
incr	5	2	6	a	20	5	10:56:00	13:57:00	34	0.126	6.762430939	1	incr 5	incr 5 2
fast	5	1	6	a	20	6	10:58:00	13:58:00	37	0.125	6.166666667	1	fast 5	fast 5 1
fast	5	2	6	a	20	6	10:59:00	13:59:00	32	0.125	5.333333333	1	fast 5	fast 5 2
slow	5	1	6	a	20	5	11:00:00	14:00:00	33	0.125	6.6	1	slow 5	slow 5 1
slow	5	2	6	a	20	6	11:01:00	14:01:00	56	0.125	9.333333333	1	slow 5	slow 5 2
c	6	1	6	a	20	6	11:02:00	14:02:00	56	0.125	9.333333333	1	c 6	c 6 1
c	6	2	6	a	20	6	11:03:00	14:03:00	47	0.125	7.833333333	1	c 6	c 6 2
w	6	1	6	a	20	6	11:04:00	14:04:00	66	0.125	11	1	w 6	w 6 1
w	6	2	6	a	20	6	11:06:00	14:06:00	43	0.125	7.166666667	1	w 6	w 6 2
incr	6	1	6	a	20	6	11:07:00	14:07:00	54	0.125	9	1	incr 6	incr 6 1
incr	6	2	6	a	20	5	11:08:00	14:08:00	33	0.125	6.6	1	incr 6	incr 6 2
fast	6	1	6	a	20	5	11:08:00	14:08:00	28	0.125	5.6	1	fast 6	fast 6 1
fast	6	2	6	a	20	5	11:09:00	14:09:00	53	0.125	10.6	1	fast 6	fast 6 2
slow	6	1	6	a	20	5	11:10:00	14:10:00	32	0.125	6.4	1	slow 6	slow 6 1
slow	6	2	6	a	20	6	11:11:00	14:11:00	49	0.125	8.166666667	1	slow 6	slow 6 2
c	1	3	6	b	20	5	10:10:00	13:13:00	17	0.127	3.344262295	1	c 1	c 1 3
c	1	4	6	b	20	6	10:12:00	13:15:00	56	0.127	9.180327869	1	c 1	c 1 4
w	1	3	6	b	20	5	10:14:00	13:16:00	32	0.126	6.32967033	1	w 1	w 1 3
w	1	4	6	b	20	6	10:14:00	13:16:00	50	0.126	8.241758242	1	w 1	w 1 4
incr	1	3	6	b	20	6	10:15:00	13:17:00	25	0.126	4.120879121	1	incr 1	incr 1 3
incr	1	4	6	b	20	6	10:16:00	13:19:00	29	0.127	4.754098361	1	incr 1	incr 1 4
fast	1	3	6	b	20	6	10:18:00	13:19:00	45	0.126	7.458563536	1	fast 1	fast 1 3
fast	1	4	6	b	20	6	10:19:00	13:20:00	37	0.126	6.132596685	1	fast 1	fast 1 4
slow	1	3	6	b	20	5	10:20:00	13:20:00	28	0.125	5.6	1	slow 1	slow 1 3
slow	1	4	6	b	20	6	10:21:00	13:22:00	40	0.126	6.629834254	1	slow 1	slow 1 4
c	2	3	6	b	20	5	10:25:00	13:25:00	53	0.125	10.6	1	c 2	c 2 3
c	2	4	6	b	20	5	10:26:00	13:26:00	53	0.125	10.6	1	c 2	c 2 4
w	2	3	6	b	20	6	10:31:00	13:31:00	77	0.125	12.83333333	1	w 2	w 2 3
w	2	4	6	b	20	6	10:32:00	13:32:00	42	0.125	7	1	w 2	w 2 4
incr	2	3	6	b	20	6	10:33:00	13:33:00	45	0.125	7.5	1	incr 2	incr 2 3
incr	2	4	6	b	20	4	10:35:00	13:35:00	16	0.125	4	1	incr 2	incr 2 4
fast	2	3	6	b	20	6	10:36:00	13:36:00	36	0.125	6	1	fast 2	fast 2 3
fast	2	4	6	b	20	6	10:38:00	13:38:00	35	0.125	5.833333333	1	fast 2	fast 2 4
slow	2	3	6	b	20	6	10:28:00	13:28:00	56	0.125	9.333333333	1	slow 2	slow 2 3
slow	2	4	6	b	20	5	10:29:00	13:29:00	48	0.125	9.6	1	slow 2	slow 2 4
c	3	3	6	b	20	6	10:46:00	13:45:00	38	0.124	6.368715084	1	c 3	c 3 3
c	3	4	6	b	20	5	10:47:00	13:47:00	33	0.125	6.6	1	c 3	c 3 4
w	3	3	6	b	20	6	10:48:00	13:48:00	35	0.125	5.833333333	1	w 3	w 3 3
w	3	4	6	b	20	6	10:49:00	13:49:00	48	0.125	8	1	w 3	w 3 4
incr	3	3	6	b	20	5	10:50:00	13:50:00	39	0.125	7.8	1	incr 3	incr 3 3
incr	3	4	6	b	20	3	10:52:00	13:52:00	25	0.125	8.333333333	1	incr 3	incr 3 4
fast	3	3	6	b	20	4	10:55:00	13:54:00	41	0.124	10.30726257	1	fast 3	fast 3 3
fast	3	4	6	b	20	5	10:57:00	13:57:00	41	0.125	8.2	1	fast 3	fast 3 4
slow	3	3	6	b	20	4	10:59:00	13:58:00	35	0.124	8.798882682	1	slow 3	slow 3 3
slow	3	4	6	b	20	4	11:00:00	14:00:00	22	0.125	5.5	1	slow 3	slow 3 4
c	4	3	6	b	20	6	11:02:00	14:02:00	41	0.125	6.833333333	1	c 4	c 4 3
c	4	4	6	b	20	6	11:03:00	14:03:00	47	0.125	7.833333333	1	c 4	c 4 4
w	4	3	6	b	20	5	11:04:00	14:05:00	25	0.126	4.972375691	1	w 4	w 4 3
w	4	4	6	b	20	6	11:06:00	14:06:00	38	0.125	6.333333333	1	w 4	w 4 4
incr	4	3	6	b	20	6	11:08:00	14:08:00	40	0.125	6.666666667	1	incr 4	incr 4 3
incr	4	4	6	b	20	5	11:09:00	14:09:00	87	0.125	17.4	1	incr 4	incr 4 4
fast	4	3	6	b	20	6	11:10:00	14:10:00	85	0.125	14.16666667	1	fast 4	fast 4 3
fast	4	4	6	b	20	5	11:11:00	14:11:00	46	0.125	9.2	1	fast 4	fast 4 4
slow	4	3	6	b	20	5	11:13:00	14:13:00	32	0.125	6.4	1	slow 4	slow 4 3
slow	4	4	6	b	20	5	11:14:00	14:14:00	39	0.125	7.8	1	slow 4	slow 4 4
c	5	3	6	b	20	6	11:18:00	14:18:00	69	0.125	11.5	1	c 5	c 5 3
w	5	3	6	b	20	6	11:19:00	14:19:00	46	0.125	7.666666667	1	w 5	w 5 3
w	5	4	6	b	20	5	11:21:00	14:21:00	50	0.125	10	1	w 5	w 5 4
incr	5	3	6	b	20	5	11:22:00	14:22:00	22	0.125	4.4	1	incr 5	incr 5 3
incr	5	4	6	b	20	5	11:23:00	14:23:00	45	0.125	9	1	incr 5	incr 5 4
fast	5	3	6	b	20	6	11:24:00	14:25:00	45	0.126	7.458563536	1	fast 5	fast 5 3
fast	5	4	6	b	20	5	11:25:00	14:26:00	17	0.126	3.38121547	1	fast 5	fast 5 4
slow	5	3	6	b	20	6	11:26:00	14:26:00	46	0.125	7.666666667	1	slow 5	slow 5 3
slow	5	4	6	b	20	5	11:27:00	14:27:00	50	0.125	10	1	slow 5	slow 5 4
c	6	3	6	b	20	5	11:29:00	14:29:00	41	0.125	8.2	1	c 6	c 6 3
c	6	4	6	b	20	6	11:30:00	14:30:00	50	0.125	8.333333333	1	c 6	c 6 4
w	6	3	6	b	20	6	11:32:00	14:32:00	30	0.125	5	1	w 6	w 6 3
w	6	4	6	b	20	6	11:33:00	14:33:00	50	0.125	8.333333333	1	w 6	w 6 4
incr	6	3	6	b	20	6	11:34:00	14:34:00	39	0.125	6.5	1	incr 6	incr 6 3
incr	6	4	6	b	20	6	11:35:00	14:35:00	35	0.125	5.833333333	1	incr 6	incr 6 4
fast	6	3	6	b	20	5	11:36:00	14:36:00	56	0.125	11.2	1	fast 6	fast 6 3
fast	6	4	6	b	20	5	11:37:00	14:37:00	77	0.125	15.4	1	fast 6	fast 6 4
slow	6	3	6	b	20	6	11:38:00	14:38:00	60	0.125	10	1	slow 6	slow 6 3
slow	6	4	6	b	20	6	11:39:00	14:39:00	69	0.125	11.5	1	slow 6	slow 6 4
c	1	1	7	a	20	4	10:46:00	13:51:00	21	0.128	5.108108108	1	c 1	c 1 1
c	1	2	7	a	20	6	10:47:00	13:52:00	31	0.128	5.027027027	1	c 1	c 1 2
w	1	1	7	a	20	4	10:48:00	13:54:00	7	0.129	1.693548387	1	w 1	w 1 1
w	1	2	7	a	20	4	10:49:00	13:55:00	13	0.129	3.14516129	1	w 1	w 1 2
incr	1	1	7	a	20	6	10:51:00	13:55:00	17	0.128	2.77173913	1	incr 1	incr 1 1
incr	1	2	7	a	20	6	10:51:00	13:56:00	46	0.128	7.459459459	1	incr 1	incr 1 2
fast	1	1	7	a	20	6	10:52:00	13:57:00	13	0.128	2.108108108	1	fast 1	fast 1 1
fast	1	2	7	a	20	6	10:53:00	13:58:00	32	0.128	5.189189189	1	fast 1	fast 1 2
slow	1	1	7	a	20	6	10:54:00	14:00:00	23	0.129	3.709677419	1	slow 1	slow 1 1
slow	1	2	7	a	20	6	10:55:00	14:00:00	21	0.128	3.405405405	1	slow 1	slow 1 2
c	2	1	7	a	20	6	10:55:00	14:01:00	43	0.129	6.935483871	1	c 2	c 2 1
c	2	2	7	a	20	4	10:56:00	14:02:00	19	0.129	4.596774194	1	c 2	c 2 2
w	2	1	7	a	20	5	10:58:00	14:03:00	33	0.128	6.421621622	1	w 2	w 2 1
w	2	2	7	a	20	5	10:58:00	14:03:00	68	0.128	13.23243243	1	w 2	w 2 2
incr	2	1	7	a	20	5	10:59:00	14:04:00	17	0.128	3.308108108	1	incr 2	incr 2 1
incr	2	2	7	a	20	5	11:00:00	14:05:00	20	0.128	3.891891892	1	incr 2	incr 2 2
fast	2	1	7	a	20	5	11:01:00	14:05:00	20	0.128	3.913043478	1	fast 2	fast 2 1
fast	2	2	7	a	20	6	11:02:00	14:06:00	35	0.128	5.706521739	1	fast 2	fast 2 2
slow	2	1	7	a	20	6	11:03:00	14:07:00	30	0.128	4.891304348	1	slow 2	slow 2 1
slow	2	2	7	a	20	5	11:04:00	14:08:00	14	0.128	2.739130435	1	slow 2	slow 2 2
c	3	1	7	a	20	5	11:10:00	14:12:00	42	0.126	8.307692308	1	c 3	c 3 1
c	3	2	7	a	20	5	11:11:00	14:12:00	29	0.126	5.767955801	1	c 3	c 3 2
w	3	1	7	a	20	6	11:12:00	14:13:00	24	0.126	3.977900552	1	w 3	w 3 1
w	3	2	7	a	20	6	11:13:00	14:14:00	14	0.126	2.320441989	1	w 3	w 3 2
incr	3	1	7	a	20	6	11:14:00	14:15:00	26	0.126	4.309392265	1	incr 3	incr 3 1
incr	3	2	7	a	20	5	11:15:00	14:16:00	19	0.126	3.779005525	1	incr 3	incr 3 2
fast	3	1	7	a	20	6	11:16:00	14:17:00	20	0.126	3.314917127	1	fast 3	fast 3 1
fast	3	2	7	a	20	5	11:16:00	14:18:00	14	0.126	2.769230769	1	fast 3	fast 3 2
slow	3	1	7	a	20	5	11:17:00	14:19:00	28	0.126	5.538461538	1	slow 3	slow 3 1
slow	3	2	7	a	20	6	11:18:00	14:20:00	17	0.126	2.802197802	1	slow 3	slow 3 2
c	4	1	7	a	20	5	11:19:00	14:21:00	24	0.126	4.747252747	1	c 4	c 4 1
w	4	1	7	a	20	6	11:22:00	14:22:00	13	0.125	2.166666667	1	w 4	w 4 1
w	4	2	7	a	20	6	11:22:00	14:22:00	11	0.125	1.833333333	1	w 4	w 4 2
incr	4	1	7	a	20	5	11:23:00	14:23:00	30	0.125	6	1	incr 4	incr 4 1
incr	4	2	7	a	20	4	11:24:00	14:24:00	13	0.125	3.25	1	incr 4	incr 4 2
fast	4	1	7	a	20	6	11:26:00	14:26:00	30	0.125	5	1	fast 4	fast 4 1
fast	4	2	7	a	20	6	11:27:00	14:27:00	40	0.125	6.666666667	1	fast 4	fast 4 2
slow	4	1	7	a	20	6	11:28:00	14:28:00	32	0.125	5.333333333	1	slow 4	slow 4 1
slow	4	2	7	a	20	5	11:30:00	14:30:00	26	0.125	5.2	1	slow 4	slow 4 2
c	5	1	7	a	20	5	11:33:00	14:36:00	38	0.127	7.475409836	1	c 5	c 5 1
c	5	2	7	a	20	5	11:34:00	14:36:00	25	0.126	4.945054945	1	c 5	c 5 2
w	5	1	7	a	20	5	11:35:00	14:37:00	21	0.126	4.153846154	1	w 5	w 5 1
w	5	2	7	a	20	6	11:36:00	14:39:00	19	0.127	3.114754098	1	w 5	w 5 2
incr	5	1	7	a	20	6	11:37:00	14:39:00	17	0.126	2.802197802	1	incr 5	incr 5 1
incr	5	2	7	a	20	5	11:38:00	14:40:00	11	0.126	2.175824176	1	incr 5	incr 5 2
fast	5	1	7	a	20	6	11:39:00	14:41:00	10	0.126	1.648351648	1	fast 5	fast 5 1
fast	5	2	7	a	20	6	11:40:00	14:42:00	19	0.126	3.131868132	1	fast 5	fast 5 2
slow	5	1	7	a	20	5	11:41:00	14:44:00	17	0.127	3.344262295	1	slow 5	slow 5 1
slow	5	2	7	a	20	6	11:42:00	14:44:00	43	0.126	7.087912088	1	slow 5	slow 5 2
c	6	1	7	a	20	6	11:43:00	14:46:00	30	0.127	4.918032787	1	c 6	c 6 1
c	6	2	7	a	20	5	11:44:00	14:47:00	19	0.127	3.737704918	1	c 6	c 6 2
w	6	1	7	a	20	6	11:45:00	14:47:00	27	0.126	4.450549451	1	w 6	w 6 1
w	6	2	7	a	20	6	11:46:00	14:48:00	34	0.126	5.604395604	1	w 6	w 6 2
incr	6	1	7	a	20	6	11:47:00	14:49:00	34	0.126	5.604395604	1	incr 6	incr 6 1
incr	6	2	7	a	20	5	11:48:00	14:50:00	26	0.126	5.142857143	1	incr 6	incr 6 2
fast	6	1	7	a	20	5	11:48:00	14:51:00	23	0.127	4.524590164	1	fast 6	fast 6 1
fast	6	2	7	a	20	5	11:49:00	14:52:00	21	0.127	4.131147541	1	fast 6	fast 6 2
slow	6	1	7	a	20	5	11:50:00	14:52:00	22	0.126	4.351648352	1	slow 6	slow 6 1
slow	6	2	7	a	20	5	11:51:00	14:53:00	30	0.126	5.934065934	1	slow 6	slow 6 2
c	1	3	7	b	20	4	10:48:00	13:50:00	4	0.126	0.989010989	1	c 1	c 1 3
c	1	4	7	b	20	6	10:50:00	13:51:00	17	0.126	2.817679558	1	c 1	c 1 4
w	1	3	7	b	20	5	10:51:00	13:52:00	4	0.126	0.79558011	1	w 1	w 1 3
w	1	4	7	b	20	5	10:53:00	13:53:00	13	0.125	2.6	1	w 1	w 1 4
incr	1	3	7	b	20	6	10:55:00	13:55:00	12	0.125	2	1	incr 1	incr 1 3
incr	1	4	7	b	20	5	10:57:00	13:57:00	17	0.125	3.4	1	incr 1	incr 1 4
fast	1	3	7	b	20	6	10:58:00	13:58:00	20	0.125	3.333333333	1	fast 1	fast 1 3
fast	1	4	7	b	20	6	11:00:00	13:59:00	25	0.124	4.189944134	1	fast 1	fast 1 4
slow	1	3	7	b	20	5	11:01:00	14:01:00	11	0.125	2.2	1	slow 1	slow 1 3
slow	1	4	7	b	20	6	11:02:00	14:02:00	36	0.125	6	1	slow 1	slow 1 4
c	2	3	7	b	20	5	11:03:00	14:03:00	6	0.125	1.2	1	c 2	c 2 3
c	2	4	7	b	20	5	11:04:00	14:04:00	20	0.125	4	1	c 2	c 2 4
w	2	3	7	b	20	6	11:05:00	14:05:00	62	0.125	10.33333333	1	w 2	w 2 3
w	2	4	7	b	20	6	11:06:00	14:06:00	28	0.125	4.666666667	1	w 2	w 2 4
incr	2	3	7	b	20	6	11:06:00	14:07:00	24	0.126	3.977900552	1	incr 2	incr 2 3
incr	2	4	7	b	20	4	11:07:00	14:08:00	25	0.126	6.215469613	1	incr 2	incr 2 4
fast	2	3	7	b	20	6	11:08:00	14:09:00	25	0.126	4.143646409	1	fast 2	fast 2 3
fast	2	4	7	b	20	4	11:09:00	14:09:00	13	0.125	3.25	1	fast 2	fast 2 4
slow	2	3	7	b	20	6	11:13:00	14:12:00	18	0.124	3.016759777	1	slow 2	slow 2 3
slow	2	4	7	b	20	5	11:14:00	14:13:00	27	0.124	5.430167598	1	slow 2	slow 2 4
c	3	3	7	b	20	6	11:16:00	14:16:00	21	0.125	3.5	1	c 3	c 3 3
w	3	3	7	b	20	6	11:18:00	14:18:00	23	0.125	3.833333333	1	w 3	w 3 3
w	3	4	7	b	20	6	11:19:00	14:19:00	16	0.125	2.666666667	1	w 3	w 3 4
incr	3	3	7	b	20	5	11:20:00	14:20:00	22	0.125	4.4	1	incr 3	incr 3 3
incr	3	4	7	b	20	3	11:21:00	14:21:00	22	0.125	7.333333333	1	incr 3	incr 3 4
fast	3	3	7	b	20	4	11:21:00	14:21:00	11	0.125	2.75	1	fast 3	fast 3 3
fast	3	4	7	b	20	4	11:22:00	14:22:00	20	0.125	5	1	fast 3	fast 3 4
slow	3	3	7	b	20	4	11:23:00	14:23:00	23	0.125	5.75	1	slow 3	slow 3 3
slow	3	4	7	b	20	4	11:25:00	14:23:00	6	0.124	1.516853933	1	slow 3	slow 3 4
c	4	3	7	b	20	6	11:25:00	14:25:00	31	0.125	5.166666667	1	c 4	c 4 3
c	4	4	7	b	20	5	11:26:00	14:26:00	21	0.125	4.2	1	c 4	c 4 4
w	4	3	7	b	20	5	11:27:00	14:27:00	28	0.125	5.6	1	w 4	w 4 3
w	4	4	7	b	20	6	11:28:00	14:28:00	17	0.125	2.833333333	1	w 4	w 4 4
incr	4	3	7	b	20	6	11:29:00	14:29:00	21	0.125	3.5	1	incr 4	incr 4 3
incr	4	4	7	b	20	5	11:30:00	14:30:00	35	0.125	7	1	incr 4	incr 4 4
fast	4	3	7	b	20	6	11:30:00	14:30:00	29	0.125	4.833333333	1	fast 4	fast 4 3
fast	4	4	7	b	20	4	11:31:00	14:31:00	12	0.125	3	1	fast 4	fast 4 4
slow	4	3	7	b	20	5	11:32:00	14:32:00	18	0.125	3.6	1	slow 4	slow 4 3
slow	4	4	7	b	20	5	11:33:00	14:33:00	23	0.125	4.6	1	slow 4	slow 4 4
c	5	3	7	b	20	6	11:36:00	14:38:00	42	0.126	6.923076923	1	c 5	c 5 3
w	5	3	7	b	20	6	11:37:00	14:38:00	34	0.126	5.635359116	1	w 5	w 5 3
w	5	4	7	b	20	5	11:37:00	14:39:00	26	0.126	5.142857143	1	w 5	w 5 4
incr	5	3	7	b	20	5	11:38:00	14:40:00	26	0.126	5.142857143	1	incr 5	incr 5 3
fast	5	3	7	b	20	5	11:40:00	14:42:00	17	0.126	3.362637363	1	fast 5	fast 5 3
fast	5	4	7	b	20	5	11:41:00	14:42:00	5	0.126	0.994475138	1	fast 5	fast 5 4
slow	5	3	7	b	20	5	11:42:00	14:43:00	24	0.126	4.773480663	1	slow 5	slow 5 3
slow	5	4	7	b	20	5	11:43:00	14:44:00	32	0.126	6.364640884	1	slow 5	slow 5 4
c	6	3	7	b	20	5	11:44:00	14:45:00	19	0.126	3.779005525	1	c 6	c 6 3
c	6	4	7	b	20	6	11:45:00	14:45:00	27	0.125	4.5	1	c 6	c 6 4
w	6	3	7	b	20	6	11:46:00	14:46:00	29	0.125	4.833333333	1	w 6	w 6 3
w	6	4	7	b	20	6	11:47:00	14:47:00	24	0.125	4	1	w 6	w 6 4
incr	6	3	7	b	20	6	11:48:00	14:48:00	17	0.125	2.833333333	1	incr 6	incr 6 3
fast	6	3	7	b	20	5	11:50:00	14:50:00	24	0.125	4.8	1	fast 6	fast 6 3
fast	6	4	7	b	20	5	11:51:00	14:51:00	25	0.125	5	1	fast 6	fast 6 4
slow	6	3	7	b	20	6	11:52:00	14:52:00	22	0.125	3.666666667	1	slow 6	slow 6 3
slow	6	4	7	b	20	6	11:53:00	14:53:00	38	0.125	6.333333333	1	slow 6	slow 6 4
c	1	1	8	a	20	4	10:16:00	13:25:00	8	0.131	1.904761905	1	c 1	c 1 1
c	1	2	8	a	20	5	10:17:00	13:25:00	14	0.131	2.680851064	1	c 1	c 1 2
w	1	1	8	a	20	3	10:19:00	13:26:00	11	0.13	3.529411765	1	w 1	w 1 1
w	1	2	8	a	20	3	10:20:00	13:27:00	8	0.13	2.56684492	1	w 1	w 1 2
incr	1	1	8	a	20	6	10:21:00	13:27:00	10	0.129	1.612903226	1	incr 1	incr 1 1
incr	1	2	8	a	20	6	10:22:00	13:28:00	25	0.129	4.032258065	1	incr 1	incr 1 2
fast	1	1	8	a	20	6	10:23:00	13:29:00	24	0.129	3.870967742	1	fast 1	fast 1 1
fast	1	2	8	a	20	6	10:24:00	13:30:00	13	0.129	2.096774194	1	fast 1	fast 1 2
slow	1	1	8	a	20	6	10:25:00	13:30:00	22	0.128	3.567567568	1	slow 1	slow 1 1
slow	1	2	8	a	20	6	10:26:00	13:31:00	3	0.128	0.486486486	1	slow 1	slow 1 2
c	2	1	8	a	20	6	10:27:00	13:32:00	26	0.128	4.216216216	1	c 2	c 2 1
c	2	2	8	a	20	4	10:28:00	13:33:00	7	0.128	1.702702703	1	c 2	c 2 2
w	2	1	8	a	20	5	10:28:00	13:33:00	29	0.128	5.643243243	1	w 2	w 2 1
w	2	2	8	a	20	5	10:29:00	13:34:00	26	0.128	5.059459459	1	w 2	w 2 2
incr	2	1	8	a	20	5	10:30:00	13:35:00	10	0.128	1.945945946	1	incr 2	incr 2 1
incr	2	2	8	a	20	5	10:30:00	13:36:00	26	0.129	5.032258065	1	incr 2	incr 2 2
fast	2	1	8	a	20	4	10:31:00	13:37:00	3	0.129	0.725806452	1	fast 2	fast 2 1
fast	2	2	8	a	20	5	10:32:00	13:38:00	20	0.129	3.870967742	1	fast 2	fast 2 2
slow	2	1	8	a	20	6	10:34:00	13:38:00	32	0.128	5.217391304	1	slow 2	slow 2 1
slow	2	2	8	a	20	5	10:35:00	13:39:00	14	0.128	2.739130435	1	slow 2	slow 2 2
c	3	1	8	a	20	5	10:37:00	13:43:00	13	0.129	2.516129032	1	c 3	c 3 1
c	3	2	8	a	20	5	10:38:00	13:44:00	15	0.129	2.903225806	1	c 3	c 3 2
w	3	1	8	a	20	6	10:39:00	13:44:00	16	0.128	2.594594595	1	w 3	w 3 1
w	3	2	8	a	20	6	10:40:00	13:45:00	14	0.128	2.27027027	1	w 3	w 3 2
incr	3	1	8	a	20	6	10:41:00	13:46:00	18	0.128	2.918918919	1	incr 3	incr 3 1
incr	3	2	8	a	20	4	10:42:00	13:47:00	10	0.128	2.432432432	1	incr 3	incr 3 2
fast	3	1	8	a	20	6	10:43:00	13:48:00	32	0.128	5.189189189	1	fast 3	fast 3 1
fast	3	2	8	a	20	5	10:44:00	13:48:00	11	0.128	2.152173913	1	fast 3	fast 3 2
slow	3	1	8	a	20	5	10:45:00	13:49:00	21	0.128	4.108695652	1	slow 3	slow 3 1
slow	3	2	8	a	20	5	10:46:00	13:50:00	7	0.128	1.369565217	1	slow 3	slow 3 2
c	4	1	8	a	20	5	10:47:00	13:50:00	20	0.127	3.93442623	1	c 4	c 4 1
w	4	1	8	a	20	6	10:48:00	13:51:00	11	0.127	1.803278689	1	w 4	w 4 1
w	4	2	8	a	20	5	10:49:00	13:52:00	10	0.127	1.967213115	1	w 4	w 4 2
incr	4	1	8	a	20	5	10:51:00	13:53:00	8	0.126	1.582417582	1	incr 4	incr 4 1
incr	4	2	8	a	20	3	10:52:00	13:54:00	5	0.126	1.648351648	1	incr 4	incr 4 2
fast	4	1	8	a	20	6	10:53:00	13:54:00	25	0.126	4.143646409	1	fast 4	fast 4 1
fast	4	2	8	a	20	6	10:54:00	13:55:00	17	0.126	2.817679558	1	fast 4	fast 4 2
slow	4	1	8	a	20	6	10:55:00	13:56:00	32	0.126	5.303867403	1	slow 4	slow 4 1
slow	4	2	8	a	20	5	10:56:00	13:57:00	30	0.126	5.966850829	1	slow 4	slow 4 2
c	5	1	8	a	20	5	11:00:00	14:00:00	22	0.125	4.4	1	c 5	c 5 1
c	5	2	8	a	20	5	11:02:00	14:02:00	27	0.125	5.4	1	c 5	c 5 2
w	5	1	8	a	20	5	11:03:00	14:03:00	18	0.125	3.6	1	w 5	w 5 1
w	5	2	8	a	20	5	11:04:00	14:04:00	23	0.125	4.6	1	w 5	w 5 2
incr	5	1	8	a	20	6	11:05:00	14:05:00	12	0.125	2	1	incr 5	incr 5 1
incr	5	2	8	a	20	5	11:06:00	14:06:00	19	0.125	3.8	1	incr 5	incr 5 2
fast	5	1	8	a	20	6	11:07:00	14:07:00	9	0.125	1.5	1	fast 5	fast 5 1
fast	5	2	8	a	20	6	11:08:00	14:08:00	13	0.125	2.166666667	1	fast 5	fast 5 2
slow	5	1	8	a	20	5	11:09:00	14:09:00	23	0.125	4.6	1	slow 5	slow 5 1
slow	5	2	8	a	20	6	11:09:00	14:09:00	38	0.125	6.333333333	1	slow 5	slow 5 2
c	6	1	8	a	20	6	11:10:00	14:10:00	15	0.125	2.5	1	c 6	c 6 1
c	6	2	8	a	20	5	11:11:00	14:11:00	23	0.125	4.6	1	c 6	c 6 2
w	6	1	8	a	20	5	11:12:00	14:12:00	39	0.125	7.8	1	w 6	w 6 1
w	6	2	8	a	20	6	11:14:00	14:14:00	20	0.125	3.333333333	1	w 6	w 6 2
incr	6	1	8	a	20	6	11:15:00	14:15:00	25	0.125	4.166666667	1	incr 6	incr 6 1
incr	6	2	8	a	20	4	11:15:00	14:15:00	14	0.125	3.5	1	incr 6	incr 6 2
fast	6	1	8	a	20	5	11:17:00	14:17:00	19	0.125	3.8	1	fast 6	fast 6 1
fast	6	2	8	a	20	4	11:17:00	14:17:00	21	0.125	5.25	1	fast 6	fast 6 2
slow	6	1	8	a	20	5	11:19:00	14:19:00	14	0.125	2.8	1	slow 6	slow 6 1
slow	6	2	8	a	20	4	11:19:00	14:19:00	24	0.125	6	1	slow 6	slow 6 2
c	1	3	8	b	20	3	10:15:00	13:21:00	7	0.129	2.258064516	1	c 1	c 1 3
c	1	4	8	b	20	6	10:17:00	13:22:00	17	0.128	2.756756757	1	c 1	c 1 4
w	1	3	8	b	20	5	10:18:00	13:22:00	11	0.128	2.152173913	1	w 1	w 1 3
w	1	4	8	b	20	5	10:19:00	13:23:00	16	0.128	3.130434783	1	w 1	w 1 4
incr	1	3	8	b	20	5	10:20:00	13:24:00	14	0.128	2.739130435	1	incr 1	incr 1 3
incr	1	4	8	b	20	5	10:21:00	13:25:00	17	0.128	3.326086957	1	incr 1	incr 1 4
fast	1	3	8	b	20	6	10:23:00	13:26:00	8	0.127	1.31147541	1	fast 1	fast 1 3
fast	1	4	8	b	20	6	10:24:00	13:26:00	13	0.126	2.142857143	1	fast 1	fast 1 4
slow	1	3	8	b	20	4	10:26:00	13:27:00	11	0.126	2.73480663	1	slow 1	slow 1 3
slow	1	4	8	b	20	6	10:28:00	13:28:00	12	0.125	2	1	slow 1	slow 1 4
c	2	3	8	b	20	5	10:29:00	13:29:00	14	0.125	2.8	1	c 2	c 2 3
c	2	4	8	b	20	4	10:30:00	13:30:00	13	0.125	3.25	1	c 2	c 2 4
w	2	3	8	b	20	6	10:31:00	13:31:00	36	0.125	6	1	w 2	w 2 3
w	2	4	8	b	20	6	10:32:00	13:32:00	20	0.125	3.333333333	1	w 2	w 2 4
incr	2	3	8	b	20	6	10:33:00	13:33:00	16	0.125	2.666666667	1	incr 2	incr 2 3
incr	2	4	8	b	20	4	10:34:00	13:34:00	4	0.125	1	1	incr 2	incr 2 4
fast	2	3	8	b	20	5	10:34:00	13:35:00	23	0.126	4.574585635	1	fast 2	fast 2 3
fast	2	4	8	b	20	4	10:36:00	13:36:00	18	0.125	4.5	1	fast 2	fast 2 4
slow	2	3	8	b	20	6	10:37:00	13:37:00	19	0.125	3.166666667	1	slow 2	slow 2 3
slow	2	4	8	b	20	5	10:37:00	13:37:00	15	0.125	3	1	slow 2	slow 2 4
c	3	3	8	b	20	4	10:40:00	13:40:00	9	0.125	2.25	1	c 3	c 3 3
c	3	4	8	b	20	4	10:42:00	13:42:00	17	0.125	4.25	1	c 3	c 3 4
w	3	3	8	b	20	6	10:43:00	13:43:00	16	0.125	2.666666667	1	w 3	w 3 3
w	3	4	8	b	20	6	10:44:00	13:44:00	9	0.125	1.5	1	w 3	w 3 4
incr	3	3	8	b	20	5	10:45:00	13:46:00	11	0.126	2.187845304	1	incr 3	incr 3 3
incr	3	4	8	b	20	3	10:46:00	13:47:00	6	0.126	1.988950276	1	incr 3	incr 3 4
fast	3	3	8	b	20	3	10:47:00	13:48:00	4	0.126	1.325966851	1	fast 3	fast 3 3
fast	3	4	8	b	20	3	10:48:00	13:49:00	7	0.126	2.320441989	1	fast 3	fast 3 4
slow	3	3	8	b	20	4	10:49:00	13:49:00	16	0.125	4	1	slow 3	slow 3 3
slow	3	4	8	b	20	4	10:50:00	13:50:00	14	0.125	3.5	1	slow 3	slow 3 4
c	4	3	8	b	20	6	10:51:00	13:51:00	11	0.125	1.833333333	1	c 4	c 4 3
c	4	4	8	b	20	4	10:52:00	13:52:00	9	0.125	2.25	1	c 4	c 4 4
w	4	3	8	b	20	4	10:54:00	13:54:00	15	0.125	3.75	1	w 4	w 4 3
w	4	4	8	b	20	6	10:55:00	13:55:00	22	0.125	3.666666667	1	w 4	w 4 4
incr	4	3	8	b	20	5	10:56:00	13:56:00	13	0.125	2.6	1	incr 4	incr 4 3
incr	4	4	8	b	20	4	10:57:00	13:57:00	21	0.125	5.25	1	incr 4	incr 4 4
fast	4	3	8	b	20	6	10:58:00	13:58:00	11	0.125	1.833333333	1	fast 4	fast 4 3
fast	4	4	8	b	20	4	11:00:00	13:58:00	9	0.124	2.275280899	1	fast 4	fast 4 4
slow	4	3	8	b	20	5	11:01:00	14:00:00	21	0.124	4.223463687	1	slow 4	slow 4 3
slow	4	4	8	b	20	5	11:01:00	14:01:00	23	0.125	4.6	1	slow 4	slow 4 4
c	5	3	8	b	20	6	11:06:00	14:06:00	29	0.125	4.833333333	1	c 5	c 5 3
w	5	3	8	b	20	6	11:07:00	14:07:00	17	0.125	2.833333333	1	w 5	w 5 3
w	5	4	8	b	20	5	11:08:00	14:08:00	11	0.125	2.2	1	w 5	w 5 4
incr	5	3	8	b	20	4	11:09:00	14:09:00	9	0.125	2.25	1	incr 5	incr 5 3
incr	5	4	8	b	20	4	11:11:00	14:11:00	8	0.125	2	1	incr 5	incr 5 4
fast	5	3	8	b	20	5	11:12:00	14:12:00	10	0.125	2	1	fast 5	fast 5 3
fast	5	4	8	b	20	3	11:13:00	14:13:00	10	0.125	3.333333333	1	fast 5	fast 5 4
slow	5	3	8	b	20	5	11:14:00	14:16:00	16	0.126	3.164835165	1	slow 5	slow 5 3
slow	5	4	8	b	20	5	11:15:00	14:17:00	22	0.126	4.351648352	1	slow 5	slow 5 4
c	6	3	8	b	20	5	11:16:00	14:17:00	2	0.126	0.397790055	1	c 6	c 6 3
c	6	4	8	b	20	6	11:17:00	14:18:00	20	0.126	3.314917127	1	c 6	c 6 4
w	6	3	8	b	20	6	11:18:00	14:19:00	15	0.126	2.486187845	1	w 6	w 6 3
w	6	4	8	b	20	6	11:20:00	14:20:00	26	0.125	4.333333333	1	w 6	w 6 4
incr	6	3	8	b	20	6	11:21:00	14:21:00	10	0.125	1.666666667	1	incr 6	incr 6 3
incr	6	4	8	b	20	4	11:22:00	14:22:00	10	0.125	2.5	1	incr 6	incr 6 4
fast	6	3	8	b	20	5	11:23:00	14:23:00	8	0.125	1.6	1	fast 6	fast 6 3
fast	6	4	8	b	20	4	11:25:00	14:25:00	19	0.125	4.75	1	fast 6	fast 6 4
slow	6	3	8	b	20	4	11:26:00	14:25:00	9	0.124	2.262569832	1	slow 6	slow 6 3
slow	6	4	8	b	20	6	11:26:00	14:26:00	27	0.125	4.5	1	slow 6	slow 6 4
c	1	2	9	a	20	5	10:20:00	13:30:00	7	0.132	1.326315789	1	c 1	c 1 2
w	1	1	9	a	20	2	10:21:00	13:31:00	1	0.132	0.473684211	1	w 1	w 1 1
w	1	2	9	a	20	3	10:22:00	13:31:00	2	0.131	0.634920635	1	w 1	w 1 2
incr	1	1	9	a	20	6	10:22:00	13:32:00	2	0.132	0.315789474	1	incr 1	incr 1 1
incr	1	2	9	a	20	5	10:23:00	13:32:00	15	0.131	2.857142857	1	incr 1	incr 1 2
fast	1	1	9	a	20	6	10:25:00	13:33:00	5	0.131	0.79787234	1	fast 1	fast 1 1
fast	1	2	9	a	20	4	10:26:00	13:34:00	12	0.131	2.872340426	1	fast 1	fast 1 2
slow	1	1	9	a	20	5	10:27:00	13:34:00	4	0.13	0.770053476	1	slow 1	slow 1 1
slow	1	2	9	a	20	6	10:29:00	13:35:00	5	0.129	0.806451613	1	slow 1	slow 1 2
c	2	1	9	a	20	6	10:30:00	13:35:00	7	0.128	1.135135135	1	c 2	c 2 1
c	2	2	9	a	20	4	10:30:00	13:36:00	2	0.129	0.483870968	1	c 2	c 2 2
w	2	1	9	a	20	5	10:31:00	13:37:00	7	0.129	1.35483871	1	w 2	w 2 1
w	2	2	9	a	20	5	10:32:00	13:37:00	13	0.128	2.52972973	1	w 2	w 2 2
incr	2	1	9	a	20	4	10:33:00	13:38:00	6	0.128	1.459459459	1	incr 2	incr 2 1
incr	2	2	9	a	20	5	10:34:00	13:39:00	11	0.128	2.140540541	1	incr 2	incr 2 2
fast	2	1	9	a	20	4	10:36:00	13:39:00	4	0.127	0.983606557	1	fast 2	fast 2 1
fast	2	2	9	a	20	4	10:36:00	13:40:00	3	0.128	0.733695652	1	fast 2	fast 2 2
slow	2	1	9	a	20	6	10:38:00	13:40:00	21	0.126	3.461538462	1	slow 2	slow 2 1
slow	2	2	9	a	20	5	10:39:00	13:41:00	1	0.126	0.197802198	1	slow 2	slow 2 2
c	3	1	9	a	20	4	10:43:00	13:44:00	9	0.126	2.237569061	1	c 3	c 3 1
c	3	2	9	a	20	5	10:44:00	13:45:00	25	0.126	4.972375691	1	c 3	c 3 2
w	3	1	9	a	20	6	10:45:00	13:46:00	11	0.126	1.82320442	1	w 3	w 3 1
w	3	2	9	a	20	6	10:46:00	13:46:00	8	0.125	1.333333333	1	w 3	w 3 2
incr	3	1	9	a	20	6	10:47:00	13:47:00	11	0.125	1.833333333	1	incr 3	incr 3 1
incr	3	2	9	a	20	4	10:48:00	13:48:00	5	0.125	1.25	1	incr 3	incr 3 2
fast	3	1	9	a	20	3	10:49:00	13:49:00	19	0.125	6.333333333	1	fast 3	fast 3 1
fast	3	2	9	a	20	5	10:51:00	13:52:00	9	0.126	1.790055249	1	fast 3	fast 3 2
slow	3	1	9	a	20	4	10:52:00	13:52:00	11	0.125	2.75	1	slow 3	slow 3 1
slow	3	2	9	a	20	3	10:54:00	13:54:00	4	0.125	1.333333333	1	slow 3	slow 3 2
c	4	1	9	a	20	5	10:56:00	13:56:00	12	0.125	2.4	1	c 4	c 4 1
w	4	1	9	a	20	5	10:57:00	13:57:00	14	0.125	2.8	1	w 4	w 4 1
w	4	2	9	a	20	5	10:59:00	14:04:00	5	0.128	0.972972973	1	w 4	w 4 2
incr	4	1	9	a	20	5	11:01:00	14:05:00	9	0.128	1.760869565	1	incr 4	incr 4 1
incr	4	2	9	a	20	3	11:02:00	14:06:00	6	0.128	1.956521739	1	incr 4	incr 4 2
fast	4	1	9	a	20	5	11:03:00	14:07:00	13	0.128	2.543478261	1	fast 4	fast 4 1
fast	4	2	9	a	20	6	11:04:00	14:08:00	15	0.128	2.445652174	1	fast 4	fast 4 2
slow	4	1	9	a	20	6	11:04:00	14:09:00	10	0.128	1.621621622	1	slow 4	slow 4 1
slow	4	2	9	a	20	4	11:05:00	14:10:00	10	0.128	2.432432432	1	slow 4	slow 4 2
c	5	1	9	a	20	5	11:09:00	14:14:00	12	0.128	2.335135135	1	c 5	c 5 1
c	5	2	9	a	20	5	11:09:00	14:14:00	15	0.128	2.918918919	1	c 5	c 5 2
w	5	1	9	a	20	5	11:11:00	14:15:00	8	0.128	1.565217391	1	w 5	w 5 1
w	5	2	9	a	20	6	11:11:00	14:16:00	6	0.128	0.972972973	1	w 5	w 5 2
incr	5	1	9	a	20	6	11:12:00	14:17:00	4	0.128	0.648648649	1	incr 5	incr 5 1
incr	5	2	9	a	20	5	11:13:00	14:18:00	8	0.128	1.556756757	1	incr 5	incr 5 2
fast	5	1	9	a	20	5	11:14:00	14:19:00	3	0.128	0.583783784	1	fast 5	fast 5 1
fast	5	2	9	a	20	6	11:15:00	14:20:00	14	0.128	2.27027027	1	fast 5	fast 5 2
slow	5	1	9	a	20	5	11:16:00	14:20:00	11	0.128	2.152173913	1	slow 5	slow 5 1
slow	5	2	9	a	20	5	11:19:00	14:21:00	18	0.126	3.56043956	1	slow 5	slow 5 2
c	6	1	9	a	20	6	11:20:00	14:22:00	5	0.126	0.824175824	1	c 6	c 6 1
c	6	2	9	a	20	4	11:21:00	14:24:00	8	0.127	1.967213115	1	c 6	c 6 2
w	6	1	9	a	20	5	11:22:00	14:25:00	9	0.127	1.770491803	1	w 6	w 6 1
w	6	2	9	a	20	6	11:23:00	14:26:00	8	0.127	1.31147541	1	w 6	w 6 2
incr	6	1	9	a	20	5	11:24:00	14:27:00	21	0.127	4.131147541	1	incr 6	incr 6 1
incr	6	2	9	a	20	4	11:25:00	14:27:00	9	0.126	2.225274725	1	incr 6	incr 6 2
fast	6	1	9	a	20	5	11:26:00	14:28:00	11	0.126	2.175824176	1	fast 6	fast 6 1
fast	6	2	9	a	20	4	11:27:00	14:29:00	15	0.126	3.708791209	1	fast 6	fast 6 2
slow	6	1	9	a	20	5	11:27:00	14:29:00	7	0.126	1.384615385	1	slow 6	slow 6 1
slow	6	2	9	a	20	4	11:28:00	14:30:00	9	0.126	2.225274725	1	slow 6	slow 6 2
c	1	3	9	b	20	3	10:18:00	13:21:00	9	0.127	2.950819672	1	c 1	c 1 3
c	1	4	9	b	20	5	10:19:00	13:23:00	24	0.128	4.695652174	1	c 1	c 1 4
w	1	3	9	b	20	3	10:20:00	13:23:00	1	0.127	0.327868852	1	w 1	w 1 3
w	1	4	9	b	20	4	10:22:00	13:24:00	0	0.126	0	1	w 1	w 1 4
incr	1	3	9	b	20	4	10:23:00	13:24:00	7	0.126	1.740331492	1	incr 1	incr 1 3
incr	1	4	9	b	20	5	10:24:00	13:25:00	9	0.126	1.790055249	1	incr 1	incr 1 4
fast	1	3	9	b	20	6	10:25:00	13:26:00	19	0.126	3.149171271	1	fast 1	fast 1 3
fast	1	4	9	b	20	5	10:26:00	13:26:00	16	0.125	3.2	1	fast 1	fast 1 4
slow	1	3	9	b	20	4	10:27:00	13:27:00	5	0.125	1.25	1	slow 1	slow 1 3
slow	1	4	9	b	20	5	10:28:00	13:28:00	6	0.125	1.2	1	slow 1	slow 1 4
c	2	3	9	b	20	4	10:30:00	13:30:00	1	0.125	0.25	1	c 2	c 2 3
c	2	4	9	b	20	4	10:31:00	13:31:00	4	0.125	1	1	c 2	c 2 4
w	2	3	9	b	20	6	10:31:00	13:32:00	24	0.126	3.977900552	1	w 2	w 2 3
w	2	4	9	b	20	5	10:32:00	13:33:00	15	0.126	2.983425414	1	w 2	w 2 4
incr	2	3	9	b	20	4	10:34:00	13:34:00	10	0.125	2.5	1	incr 2	incr 2 3
incr	2	4	9	b	20	3	10:35:00	13:35:00	9	0.125	3	1	incr 2	incr 2 4
fast	2	3	9	b	20	5	10:36:00	13:36:00	13	0.125	2.6	1	fast 2	fast 2 3
fast	2	4	9	b	20	4	10:37:00	13:37:00	4	0.125	1	1	fast 2	fast 2 4
slow	2	3	9	b	20	5	10:37:00	13:38:00	21	0.126	4.17679558	1	slow 2	slow 2 3
slow	2	4	9	b	20	4	10:38:00	13:38:00	6	0.125	1.5	1	slow 2	slow 2 4
c	3	3	9	b	20	3	10:40:00	13:42:00	3	0.126	0.989010989	1	c 3	c 3 3
c	3	4	9	b	20	4	10:42:00	13:43:00	10	0.126	2.486187845	1	c 3	c 3 4
w	3	3	9	b	20	6	10:43:00	13:44:00	9	0.126	1.491712707	1	w 3	w 3 3
w	3	4	9	b	20	5	10:44:00	13:45:00	3	0.126	0.596685083	1	w 3	w 3 4
incr	3	3	9	b	20	5	10:45:00	13:45:00	2	0.125	0.4	1	incr 3	incr 3 3
incr	3	4	9	b	20	3	10:46:00	13:46:00	4	0.125	1.333333333	1	incr 3	incr 3 4
fast	3	3	9	b	20	1	10:47:00	13:46:00	3	0.124	3.016759777	1	fast 3	fast 3 3
fast	3	4	9	b	20	3	10:48:00	13:48:00	4	0.125	1.333333333	1	fast 3	fast 3 4
slow	3	3	9	b	20	4	10:49:00	13:49:00	12	0.125	3	1	slow 3	slow 3 3
slow	3	4	9	b	20	4	10:50:00	13:50:00	3	0.125	0.75	1	slow 3	slow 3 4
c	4	3	9	b	20	5	10:51:00	13:51:00	2	0.125	0.4	1	c 4	c 4 3
c	4	4	9	b	20	3	10:52:00	13:52:00	9	0.125	3	1	c 4	c 4 4
w	4	3	9	b	20	4	10:53:00	13:53:00	9	0.125	2.25	1	w 4	w 4 3
w	4	4	9	b	20	6	10:54:00	13:54:00	11	0.125	1.833333333	1	w 4	w 4 4
incr	4	3	9	b	20	5	10:55:00	13:55:00	8	0.125	1.6	1	incr 4	incr 4 3
incr	4	4	9	b	20	4	10:56:00	13:56:00	9	0.125	2.25	1	incr 4	incr 4 4
fast	4	3	9	b	20	6	10:57:00	13:57:00	12	0.125	2	1	fast 4	fast 4 3
fast	4	4	9	b	20	3	10:58:00	13:58:00	4	0.125	1.333333333	1	fast 4	fast 4 4
slow	4	3	9	b	20	4	10:59:00	13:59:00	12	0.125	3	1	slow 4	slow 4 3
slow	4	4	9	b	20	5	11:00:00	14:00:00	22	0.125	4.4	1	slow 4	slow 4 4
c	5	3	9	b	20	6	11:05:00	14:06:00	17	0.126	2.817679558	1	c 5	c 5 3
w	5	3	9	b	20	6	11:07:00	14:07:00	16	0.125	2.666666667	1	w 5	w 5 3
w	5	4	9	b	20	4	11:08:00	14:08:00	9	0.125	2.25	1	w 5	w 5 4
incr	5	3	9	b	20	4	11:09:00	14:09:00	19	0.125	4.75	1	incr 5	incr 5 3
incr	5	4	9	b	20	4	11:10:00	14:10:00	9	0.125	2.25	1	incr 5	incr 5 4
fast	5	3	9	b	20	4	11:11:00	14:11:00	7	0.125	1.75	1	fast 5	fast 5 3
fast	5	4	9	b	20	3	11:12:00	14:12:00	2	0.125	0.666666667	1	fast 5	fast 5 4
slow	5	3	9	b	20	4	11:13:00	14:13:00	12	0.125	3	1	slow 5	slow 5 3
slow	5	4	9	b	20	4	11:14:00	14:14:00	10	0.125	2.5	1	slow 5	slow 5 4
c	6	3	9	b	20	4	11:14:00	14:14:00	9	0.125	2.25	1	c 6	c 6 3
c	6	4	9	b	20	6	11:15:00	14:15:00	10	0.125	1.666666667	1	c 6	c 6 4
w	6	3	9	b	20	5	11:16:00	14:16:00	3	0.125	0.6	1	w 6	w 6 3
w	6	4	9	b	20	6	11:16:00	14:17:00	11	0.126	1.82320442	1	w 6	w 6 4
incr	6	3	9	b	20	5	11:18:00	14:18:00	6	0.125	1.2	1	incr 6	incr 6 3
incr	6	4	9	b	20	4	11:19:00	14:19:00	9	0.125	2.25	1	incr 6	incr 6 4
fast	6	3	9	b	20	5	11:20:00	14:20:00	12	0.125	2.4	1	fast 6	fast 6 3
fast	6	4	9	b	20	4	11:21:00	14:21:00	4	0.125	1	1	fast 6	fast 6 4
slow	6	3	9	b	20	4	11:22:00	14:22:00	9	0.125	2.25	1	slow 6	slow 6 3
slow	6	4	9	b	20	6	11:23:00	14:23:00	19	0.125	3.166666667	1	slow 6	slow 6 4
c	1	1	11	a	20	4	10:15:00	13:41:00	1	0.143	0.218446602	1	c 1	c 1 1
c	1	2	11	a	20	3	10:16:00	13:42:00	0	0.143	0	1	c 1	c 1 2
w	1	1	11	a	20	1	10:18:00	13:43:00	0	0.142	0	1	w 1	w 1 1
incr	1	1	11	a	20	6	10:20:00	13:44:00	9	0.142	1.323529412	1	incr 1	incr 1 1
incr	1	2	11	a	20	4	10:21:00	13:45:00	7	0.142	1.544117647	1	incr 1	incr 1 2
fast	1	1	11	a	20	6	10:22:00	13:46:00	1	0.142	0.147058824	1	fast 1	fast 1 1
fast	1	2	11	a	20	2	10:24:00	13:46:00	0	0.14	0	1	fast 1	fast 1 2
slow	1	1	11	a	20	5	10:25:00	13:47:00	4	0.14	0.712871287	1	slow 1	slow 1 1
slow	1	2	11	a	20	4	10:26:00	13:47:00	1	0.14	0.223880597	1	slow 1	slow 1 2
c	2	1	11	a	20	5	10:28:00	13:49:00	5	0.14	0.895522388	1	c 2	c 2 1
c	2	2	11	a	20	4	10:29:00	13:50:00	0	0.14	0	1	c 2	c 2 2
w	2	1	11	a	20	4	10:31:00	13:51:00	2	0.139	0.45	1	w 2	w 2 1
w	2	2	11	a	20	4	10:32:00	13:51:00	0	0.138	0	1	w 2	w 2 2
incr	2	1	11	a	20	3	10:33:00	13:52:00	1	0.138	0.301507538	1	incr 2	incr 2 1
incr	2	2	11	a	20	4	10:34:00	13:52:00	0	0.138	0	1	incr 2	incr 2 2
fast	2	1	11	a	20	3	10:34:00	13:53:00	0	0.138	0	1	fast 2	fast 2 1
fast	2	2	11	a	20	2	10:36:00	13:54:00	2	0.138	0.909090909	1	fast 2	fast 2 2
slow	2	1	11	a	20	4	10:36:00	13:54:00	2	0.138	0.454545455	1	slow 2	slow 2 1
slow	2	2	11	a	20	5	10:37:00	13:55:00	2	0.138	0.363636364	1	slow 2	slow 2 2
c	3	1	11	a	20	4	10:40:00	13:58:00	3	0.138	0.681818182	1	c 3	c 3 1
c	3	2	11	a	20	4	10:41:00	13:59:00	3	0.138	0.681818182	1	c 3	c 3 2
w	3	1	11	a	20	5	10:44:00	14:00:00	0	0.136	0	1	w 3	w 3 1
w	3	2	11	a	20	3	10:45:00	14:00:00	0	0.135	0	1	w 3	w 3 2
incr	3	1	11	a	20	4	10:46:00	14:01:00	3	0.135	0.692307692	1	incr 3	incr 3 1
incr	3	2	11	a	20	4	10:48:00	14:01:00	4	0.134	0.932642487	1	incr 3	incr 3 2
fast	3	1	11	a	20	3	10:49:00	14:02:00	7	0.134	2.176165803	1	fast 3	fast 3 1
fast	3	2	11	a	20	4	10:51:00	14:03:00	1	0.133	0.234375	1	fast 3	fast 3 2
slow	3	1	11	a	20	3	10:53:00	14:03:00	1	0.132	0.315789474	1	slow 3	slow 3 1
slow	3	2	11	a	20	2	10:54:00	14:04:00	2	0.132	0.947368421	1	slow 3	slow 3 2
c	4	1	11	a	20	4	10:55:00	14:04:00	5	0.131	1.19047619	1	c 4	c 4 1
w	4	1	11	a	20	3	10:56:00	14:05:00	0	0.131	0	1	w 4	w 4 1
w	4	2	11	a	20	5	10:58:00	14:06:00	2	0.131	0.382978723	1	w 4	w 4 2
incr	4	1	11	a	20	5	11:00:00	14:06:00	1	0.129	0.193548387	1	incr 4	incr 4 1
incr	4	2	11	a	20	3	11:01:00	14:07:00	0	0.129	0	1	incr 4	incr 4 2
fast	4	1	11	a	20	4	11:02:00	14:08:00	2	0.129	0.483870968	1	fast 4	fast 4 1
fast	4	2	11	a	20	6	11:04:00	14:09:00	4	0.128	0.648648649	1	fast 4	fast 4 2
slow	4	1	11	a	20	5	11:05:00	14:10:00	2	0.128	0.389189189	1	slow 4	slow 4 1
slow	4	2	11	a	20	4	11:06:00	14:11:00	2	0.128	0.486486486	1	slow 4	slow 4 2
c	5	1	11	a	20	3	11:10:00	14:18:00	1	0.131	0.319148936	1	c 5	c 5 1
c	5	2	11	a	20	5	11:11:00	14:19:00	5	0.131	0.957446809	1	c 5	c 5 2
w	5	1	11	a	20	5	11:12:00	14:19:00	5	0.13	0.962566845	1	w 5	w 5 1
w	5	2	11	a	20	5	11:14:00	14:20:00	4	0.129	0.774193548	1	w 5	w 5 2
incr	5	1	11	a	20	5	11:15:00	14:21:00	1	0.129	0.193548387	1	incr 5	incr 5 1
incr	5	2	11	a	20	4	11:17:00	14:22:00	0	0.128	0	1	incr 5	incr 5 2
fast	5	1	11	a	20	4	11:18:00	14:22:00	0	0.128	0	1	fast 5	fast 5 1
fast	5	2	11	a	20	3	11:19:00	14:23:00	0	0.128	0	1	fast 5	fast 5 2
slow	5	1	11	a	20	5	11:21:00	14:23:00	9	0.126	1.78021978	1	slow 5	slow 5 1
slow	5	2	11	a	20	5	11:22:00	14:24:00	6	0.126	1.186813187	1	slow 5	slow 5 2
c	6	1	11	a	20	3	11:23:00	14:25:00	0	0.126	0	1	c 6	c 6 1
c	6	2	11	a	20	4	11:25:00	14:25:00	4	0.125	1	1	c 6	c 6 2
w	6	1	11	a	20	5	11:27:00	14:33:00	1	0.129	0.193548387	1	w 6	w 6 1
w	6	2	11	a	20	6	11:28:00	14:33:00	1	0.128	0.162162162	1	w 6	w 6 2
incr	6	1	11	a	20	4	11:29:00	14:34:00	4	0.128	0.972972973	1	incr 6	incr 6 1
incr	6	2	11	a	20	4	11:30:00	14:35:00	1	0.128	0.243243243	1	incr 6	incr 6 2
fast	6	1	11	a	20	5	11:31:00	14:36:00	5	0.128	0.972972973	1	fast 6	fast 6 1
fast	6	2	11	a	20	4	11:32:00	14:36:00	7	0.128	1.711956522	1	fast 6	fast 6 2
slow	6	1	11	a	20	4	11:32:00	14:37:00	2	0.128	0.486486486	1	slow 6	slow 6 1
slow	6	2	11	a	20	3	11:33:00	14:38:00	5	0.128	1.621621622	1	slow 6	slow 6 2
c	1	3	11	b	20	2	10:09:00	13:58:00	2	0.159	0.786026201	1	c 1	c 1 3
c	1	4	11	b	20	5	10:11:00	13:59:00	3	0.158	0.473684211	1	c 1	c 1 4
w	1	3	11	b	20	3	10:14:00	13:59:00	1	0.156	0.266666667	1	w 1	w 1 3
w	1	4	11	b	20	4	10:16:00	14:00:00	1	0.156	0.200892857	1	w 1	w 1 4
incr	1	3	11	b	20	3	10:17:00	14:00:00	2	0.155	0.538116592	1	incr 1	incr 1 3
incr	1	4	11	b	20	4	10:17:00	14:01:00	3	0.156	0.602678571	1	incr 1	incr 1 4
fast	1	3	11	b	20	4	10:19:00	14:02:00	8	0.155	1.614349776	1	fast 1	fast 1 3
fast	1	4	11	b	20	5	10:20:00	14:03:00	3	0.155	0.484304933	1	fast 1	fast 1 4
slow	1	3	11	b	20	2	10:22:00	14:03:00	1	0.153	0.407239819	1	slow 1	slow 1 3
slow	1	4	11	b	20	4	10:24:00	14:04:00	8	0.153	1.636363636	1	slow 1	slow 1 4
c	2	3	11	b	20	4	10:25:00	14:04:00	3	0.152	0.616438356	1	c 2	c 2 3
c	2	4	11	b	20	3	10:25:00	14:05:00	5	0.153	1.363636364	1	c 2	c 2 4
w	2	3	11	b	20	5	10:26:00	14:05:00	10	0.152	1.643835616	1	w 2	w 2 3
w	2	4	11	b	20	4	10:28:00	14:06:00	1	0.151	0.206422018	1	w 2	w 2 4
incr	2	3	11	b	20	4	10:30:00	14:06:00	7	0.15	1.458333333	1	incr 2	incr 2 3
incr	2	4	11	b	20	3	10:31:00	14:07:00	3	0.15	0.833333333	1	incr 2	incr 2 4
fast	2	3	11	b	20	4	10:33:00	14:07:00	4	0.149	0.841121495	1	fast 2	fast 2 3
fast	2	4	11	b	20	4	10:34:00	14:08:00	4	0.149	0.841121495	1	fast 2	fast 2 4
slow	2	3	11	b	20	4	10:35:00	14:08:00	3	0.148	0.633802817	1	slow 2	slow 2 3
slow	2	4	11	b	20	4	10:36:00	14:09:00	3	0.148	0.633802817	1	slow 2	slow 2 4
c	3	3	11	b	20	3	10:41:00	14:11:00	1	0.146	0.285714286	1	c 3	c 3 3
c	3	4	11	b	20	4	10:44:00	14:11:00	1	0.144	0.217391304	1	c 3	c 3 4
w	3	3	11	b	20	5	10:46:00	14:12:00	5	0.143	0.873786408	1	w 3	w 3 3
w	3	4	11	b	20	5	10:47:00	14:12:00	1	0.142	0.175609756	1	w 3	w 3 4
incr	3	3	11	b	20	4	10:48:00	14:13:00	0	0.142	0	1	incr 3	incr 3 3
incr	3	4	11	b	20	3	10:51:00	14:13:00	0	0.14	0	1	incr 3	incr 3 4
fast	3	3	11	b	20	1	10:52:00	14:14:00	0	0.14	0	1	fast 3	fast 3 3
fast	3	4	11	b	20	2	10:53:00	14:14:00	0	0.14	0	1	fast 3	fast 3 4
slow	3	3	11	b	20	4	10:54:00	14:15:00	3	0.14	0.671641791	1	slow 3	slow 3 3
slow	3	4	11	b	20	4	10:55:00	14:15:00	1	0.139	0.225	1	slow 3	slow 3 4
c	4	3	11	b	20	3	10:56:00	14:16:00	1	0.139	0.3	1	c 4	c 4 3
c	4	4	11	b	20	3	10:57:00	14:16:00	5	0.138	1.507537688	1	c 4	c 4 4
w	4	3	11	b	20	4	10:58:00	14:17:00	9	0.138	2.035175879	1	w 4	w 4 3
w	4	4	11	b	20	4	11:00:00	14:17:00	1	0.137	0.228426396	1	w 4	w 4 4
incr	4	3	11	b	20	5	11:01:00	14:18:00	1	0.137	0.182741117	1	incr 4	incr 4 3
incr	4	4	11	b	20	3	11:02:00	14:18:00	4	0.136	1.224489796	1	incr 4	incr 4 4
fast	4	3	11	b	20	6	11:04:00	14:19:00	5	0.135	0.769230769	1	fast 4	fast 4 3
fast	4	4	11	b	20	2	11:04:00	14:19:00	0	0.135	0	1	fast 4	fast 4 4
slow	4	3	11	b	20	3	11:06:00	14:20:00	6	0.135	1.855670103	1	slow 4	slow 4 3
slow	4	4	11	b	20	4	11:07:00	14:20:00	3	0.134	0.699481865	1	slow 4	slow 4 4
c	5	3	11	b	20	5	11:14:00	14:21:00	1	0.13	0.192513369	1	c 5	c 5 3
w	5	3	11	b	20	5	11:16:00	14:22:00	9	0.129	1.741935484	1	w 5	w 5 3
w	5	4	11	b	20	3	11:17:00	14:22:00	3	0.128	0.972972973	1	w 5	w 5 4
incr	5	3	11	b	20	3	11:18:00	14:23:00	4	0.128	1.297297297	1	incr 5	incr 5 3
incr	5	4	11	b	20	3	11:20:00	14:23:00	2	0.127	0.655737705	1	incr 5	incr 5 4
fast	5	3	11	b	20	4	11:21:00	14:24:00	1	0.127	0.245901639	1	fast 5	fast 5 3
fast	5	4	11	b	20	2	11:23:00	14:25:00	1	0.126	0.494505495	1	fast 5	fast 5 4
slow	5	3	11	b	20	3	11:25:00	14:25:00	3	0.125	1	1	slow 5	slow 5 3
slow	5	4	11	b	20	4	11:26:00	14:25:00	5	0.124	1.25698324	1	slow 5	slow 5 4
c	6	3	11	b	20	3	11:27:00	14:27:00	1	0.125	0.333333333	1	c 6	c 6 3
c	6	4	11	b	20	6	11:29:00	14:29:00	1	0.125	0.166666667	1	c 6	c 6 4
w	6	3	11	b	20	4	11:30:00	14:30:00	1	0.125	0.25	1	w 6	w 6 3
w	6	4	11	b	20	5	11:32:00	14:32:00	12	0.125	2.4	1	w 6	w 6 4
incr	6	3	11	b	20	3	11:33:00	14:32:00	3	0.124	1.005586592	1	incr 6	incr 6 3
incr	6	4	11	b	20	4	11:33:00	14:33:00	1	0.125	0.25	1	incr 6	incr 6 4
fast	6	3	11	b	20	4	11:34:00	14:34:00	4	0.125	1	1	fast 6	fast 6 3
fast	6	4	11	b	20	2	11:35:00	14:35:00	0	0.125	0	1	fast 6	fast 6 4
slow	6	3	11	b	20	4	11:36:00	14:36:00	2	0.125	0.5	1	slow 6	slow 6 3
slow	6	4	11	b	20	5	11:37:00	14:36:00	9	0.124	1.810055866	1	slow 6	slow 6 4
