# Supplementary material for: Environmental variation mediates the evolution of anticipatory parental effects
Source: Evol Lett. 2020 Jun 10;4(4):371–81. doi: 10.1002/evl3.177 (PMC7403678; doi:10.1002/evl3.177)
Supplement: Supplementary file 4 — Supplementary Material [file EVL3-4-371-s004.csv]

Selection	Line	Plate	Day	Cabinet	Temp	n.females	time.start	time.stop	n.eggs	timespan	n.eggs.3h	Block	new.Line	new.Plate
c	1	1	1	c	25	6	11:35:00	14:39:00	184	0.128	30	1	c 1	c 1 1
c	1	2	1	c	25	6	11:38:00	14:39:00	137	0.126	22.70718232	1	c 1	c 1 2
w	1	1	1	c	25	6	11:39:00	14:40:00	158	0.126	26.1878453	1	w 1	w 1 1
w	1	2	1	c	25	6	11:40:00	14:41:00	136	0.126	22.54143646	1	w 1	w 1 2
incr	1	1	1	c	25	6	11:40:00	14:42:00	119	0.126	19.61538462	1	incr 1	incr 1 1
incr	1	2	1	c	25	6	11:41:00	14:43:00	136	0.126	22.41758242	1	incr 1	incr 1 2
fast	1	1	1	c	25	6	11:45:00	14:45:00	205	0.125	34.16666667	1	fast 1	fast 1 1
fast	1	2	1	c	25	6	11:46:00	14:46:00	162	0.125	27	1	fast 1	fast 1 2
slow	1	1	1	c	25	6	11:46:00	14:46:00	181	0.125	30.16666667	1	slow 1	slow 1 1
slow	1	2	1	c	25	6	11:47:00	14:47:00	183	0.125	30.5	1	slow 1	slow 1 2
c	2	1	1	c	25	6	11:48:00	14:48:00	174	0.125	29	1	c 2	c 2 1
c	2	2	1	c	25	5	11:48:00	14:49:00	158	0.126	31.42541436	1	c 2	c 2 2
w	2	1	1	c	25	6	11:50:00	14:50:00	143	0.125	23.83333333	1	w 2	w 2 1
w	2	2	1	c	25	6	11:51:00	14:51:00	157	0.125	26.16666667	1	w 2	w 2 2
incr	2	1	1	c	25	6	11:52:00	14:52:00	125	0.125	20.83333333	1	incr 2	incr 2 1
incr	2	2	1	c	25	6	11:53:00	14:53:00	205	0.125	34.16666667	1	incr 2	incr 2 2
fast	2	1	1	c	25	6	11:53:00	14:53:00	181	0.125	30.16666667	1	fast 2	fast 2 1
fast	2	2	1	c	25	6	11:54:00	14:54:00	199	0.125	33.16666667	1	fast 2	fast 2 2
slow	2	1	1	c	25	6	11:55:00	14:55:00	156	0.125	26	1	slow 2	slow 2 1
slow	2	2	1	c	25	6	11:56:00	14:56:00	162	0.125	27	1	slow 2	slow 2 2
c	3	1	1	c	25	6	11:59:00	15:00:00	184	0.126	30.49723757	1	c 3	c 3 1
c	3	2	1	c	25	6	12:00:00	15:01:00	175	0.126	29.00552486	1	c 3	c 3 2
w	3	1	1	c	25	6	12:00:00	15:02:00	186	0.126	30.65934066	1	w 3	w 3 1
w	3	2	1	c	25	6	12:01:00	15:02:00	172	0.126	28.50828729	1	w 3	w 3 2
incr	3	1	1	c	25	6	12:02:00	15:03:00	141	0.126	23.37016575	1	incr 3	incr 3 1
incr	3	2	1	c	25	6	12:02:00	15:04:00	173	0.126	28.51648352	1	incr 3	incr 3 2
fast	3	1	1	c	25	6	12:03:00	15:05:00	186	0.126	30.65934066	1	fast 3	fast 3 1
fast	3	2	1	c	25	5	12:05:00	15:06:00	164	0.126	32.61878453	1	fast 3	fast 3 2
slow	3	1	1	c	25	6	12:05:00	15:07:00	164	0.126	27.03296703	1	slow 3	slow 3 1
slow	3	2	1	c	25	6	12:06:00	15:07:00	204	0.126	33.8121547	1	slow 3	slow 3 2
c	4	1	1	c	25	6	12:08:00	15:08:00	174	0.125	29	1	c 4	c 4 1
c	4	2	1	c	25	5	12:09:00	15:09:00	149	0.125	29.8	1	c 4	c 4 2
w	4	1	1	c	25	5	12:10:00	15:10:00	145	0.125	29	1	w 4	w 4 1
w	4	2	1	c	25	6	12:11:00	15:11:00	162	0.125	27	1	w 4	w 4 2
incr	4	1	1	c	25	6	12:13:00	15:13:00	144	0.125	24	1	incr 4	incr 4 1
incr	4	2	1	c	25	6	12:14:00	15:14:00	188	0.125	31.33333333	1	incr 4	incr 4 2
fast	4	1	1	c	25	5	12:15:00	15:14:00	176	0.124	35.39664804	1	fast 4	fast 4 1
fast	4	2	1	c	25	6	12:16:00	15:16:00	182	0.125	30.33333333	1	fast 4	fast 4 2
slow	4	1	1	c	25	6	12:17:00	15:17:00	172	0.125	28.66666667	1	slow 4	slow 4 1
slow	4	2	1	c	25	6	12:17:00	15:18:00	187	0.126	30.99447514	1	slow 4	slow 4 2
c	5	1	1	c	25	5	12:20:00	15:22:00	188	0.126	37.18681319	1	c 5	c 5 1
c	5	2	1	c	25	6	12:21:00	15:23:00	167	0.126	27.52747253	1	c 5	c 5 2
w	5	1	1	c	25	5	12:24:00	15:24:00	117	0.125	23.4	1	w 5	w 5 1
w	5	2	1	c	25	6	12:25:00	15:25:00	164	0.125	27.33333333	1	w 5	w 5 2
incr	5	1	1	c	25	6	12:26:00	15:26:00	173	0.125	28.83333333	1	incr 5	incr 5 1
incr	5	2	1	c	25	6	12:26:00	15:27:00	192	0.126	31.82320442	1	incr 5	incr 5 2
fast	5	1	1	c	25	6	12:27:00	15:28:00	191	0.126	31.65745856	1	fast 5	fast 5 1
fast	5	2	1	c	25	6	12:28:00	15:29:00	198	0.126	32.81767956	1	fast 5	fast 5 2
slow	5	1	1	c	25	6	12:29:00	15:29:00	182	0.125	30.33333333	1	slow 5	slow 5 1
slow	5	2	1	c	25	6	12:30:00	15:30:00	195	0.125	32.5	1	slow 5	slow 5 2
c	6	1	1	c	25	6	12:31:00	15:31:00	187	0.125	31.16666667	1	c 6	c 6 1
c	6	2	1	c	25	6	12:32:00	15:32:00	230	0.125	38.33333333	1	c 6	c 6 2
w	6	1	1	c	25	6	12:32:00	15:33:00	177	0.126	29.33701657	1	w 6	w 6 1
w	6	2	1	c	25	6	12:33:00	15:33:00	190	0.125	31.66666667	1	w 6	w 6 2
incr	6	1	1	c	25	6	12:34:00	15:34:00	168	0.125	28	1	incr 6	incr 6 1
incr	6	2	1	c	25	6	12:35:00	15:35:00	171	0.125	28.5	1	incr 6	incr 6 2
fast	6	1	1	c	25	6	12:35:00	15:36:00	190	0.126	31.49171271	1	fast 6	fast 6 1
fast	6	2	1	c	25	6	12:36:00	15:37:00	174	0.126	28.83977901	1	fast 6	fast 6 2
slow	6	1	1	c	25	6	12:37:00	15:37:00	187	0.125	31.16666667	1	slow 6	slow 6 1
slow	6	2	1	c	25	6	12:38:00	15:38:00	201	0.125	33.5	1	slow 6	slow 6 2
c	1	3	1	d	25	6	11:38:00	14:38:00	195	0.125	32.5	1	c 1	c 1 3
c	1	4	1	d	25	6	11:39:00	14:39:00	154	0.125	25.66666667	1	c 1	c 1 4
w	1	3	1	d	25	6	11:40:00	14:40:00	194	0.125	32.33333333	1	w 1	w 1 3
w	1	4	1	d	25	6	11:40:00	14:41:00	191	0.126	31.65745856	1	w 1	w 1 4
incr	1	3	1	d	25	6	11:41:00	14:42:00	138	0.126	22.87292818	1	incr 1	incr 1 3
incr	1	4	1	d	25	6	11:42:00	14:42:00	197	0.125	32.83333333	1	incr 1	incr 1 4
fast	1	3	1	d	25	6	11:45:00	14:43:00	199	0.124	33.53932584	1	fast 1	fast 1 3
fast	1	4	1	d	25	6	11:46:00	14:46:00	169	0.125	28.16666667	1	fast 1	fast 1 4
slow	1	3	1	d	25	6	11:47:00	14:47:00	170	0.125	28.33333333	1	slow 1	slow 1 3
slow	1	4	1	d	25	6	11:48:00	14:48:00	211	0.125	35.16666667	1	slow 1	slow 1 4
c	2	3	1	d	25	6	11:51:00	14:51:00	152	0.125	25.33333333	1	c 2	c 2 3
c	2	4	1	d	25	5	11:52:00	14:52:00	145	0.125	29	1	c 2	c 2 4
w	2	3	1	d	25	6	11:53:00	14:53:00	184	0.125	30.66666667	1	w 2	w 2 3
w	2	4	1	d	25	6	11:54:00	14:54:00	172	0.125	28.66666667	1	w 2	w 2 4
incr	2	3	1	d	25	6	11:55:00	14:55:00	192	0.125	32	1	incr 2	incr 2 3
incr	2	4	1	d	25	6	11:56:00	14:56:00	142	0.125	23.66666667	1	incr 2	incr 2 4
fast	2	3	1	d	25	6	11:57:00	14:57:00	198	0.125	33	1	fast 2	fast 2 3
fast	2	4	1	d	25	6	11:57:00	14:58:00	197	0.126	32.6519337	1	fast 2	fast 2 4
slow	2	3	1	d	25	6	11:59:00	14:59:00	157	0.125	26.16666667	1	slow 2	slow 2 3
slow	2	4	1	d	25	5	12:00:00	15:00:00	160	0.125	32	1	slow 2	slow 2 4
c	3	3	1	d	25	6	12:03:00	15:03:00	197	0.125	32.83333333	1	c 3	c 3 3
c	3	4	1	d	25	6	12:05:00	15:05:00	175	0.125	29.16666667	1	c 3	c 3 4
w	3	3	1	d	25	6	12:06:00	15:06:00	188	0.125	31.33333333	1	w 3	w 3 3
w	3	4	1	d	25	6	12:06:00	15:07:00	166	0.126	27.51381215	1	w 3	w 3 4
incr	3	3	1	d	25	6	12:07:00	15:08:00	159	0.126	26.35359116	1	incr 3	incr 3 3
incr	3	4	1	d	25	6	12:08:00	15:09:00	108	0.126	17.90055249	1	incr 3	incr 3 4
fast	3	3	1	d	25	6	12:09:00	15:10:00	189	0.126	31.32596685	1	fast 3	fast 3 3
fast	3	4	1	d	25	5	12:10:00	15:11:00	160	0.126	31.82320442	1	fast 3	fast 3 4
slow	3	3	1	d	25	6	12:12:00	15:12:00	182	0.125	30.33333333	1	slow 3	slow 3 3
slow	3	4	1	d	25	6	12:13:00	15:13:00	198	0.125	33	1	slow 3	slow 3 4
c	4	3	1	d	25	5	12:14:00	15:14:00	71	0.125	14.2	1	c 4	c 4 3
c	4	4	1	d	25	6	12:16:00	15:16:00	181	0.125	30.16666667	1	c 4	c 4 4
w	4	3	1	d	25	6	12:17:00	15:17:00	190	0.125	31.66666667	1	w 4	w 4 3
w	4	4	1	d	25	6	12:17:00	15:17:00	188	0.125	31.33333333	1	w 4	w 4 4
incr	4	3	1	d	25	6	12:19:00	15:19:00	148	0.125	24.66666667	1	incr 4	incr 4 3
incr	4	4	1	d	25	6	12:20:00	15:20:00	148	0.125	24.66666667	1	incr 4	incr 4 4
fast	4	3	1	d	25	6	12:22:00	15:21:00	174	0.124	29.16201117	1	fast 4	fast 4 3
fast	4	4	1	d	25	6	12:23:00	15:23:00	196	0.125	32.66666667	1	fast 4	fast 4 4
slow	4	3	1	d	25	6	12:23:00	15:25:00	203	0.126	33.46153846	1	slow 4	slow 4 3
slow	4	4	1	d	25	6	12:24:00	15:26:00	210	0.126	34.61538462	1	slow 4	slow 4 4
c	5	3	1	d	25	6	12:27:00	15:28:00	226	0.126	37.45856354	1	c 5	c 5 3
c	5	4	1	d	25	6	12:28:00	15:29:00	193	0.126	31.98895028	1	c 5	c 5 4
w	5	3	1	d	25	6	12:30:00	15:31:00	191	0.126	31.65745856	1	w 5	w 5 3
w	5	4	1	d	25	6	12:30:00	15:31:00	180	0.126	29.83425414	1	w 5	w 5 4
incr	5	3	1	d	25	6	12:31:00	15:32:00	217	0.126	35.96685083	1	incr 5	incr 5 3
incr	5	4	1	d	25	6	12:32:00	15:34:00	212	0.126	34.94505495	1	incr 5	incr 5 4
fast	5	3	1	d	25	6	12:33:00	15:35:00	190	0.126	31.31868132	1	fast 5	fast 5 3
fast	5	4	1	d	25	6	12:34:00	15:36:00	214	0.126	35.27472527	1	fast 5	fast 5 4
slow	5	3	1	d	25	6	12:34:00	15:36:00	201	0.126	33.13186813	1	slow 5	slow 5 3
slow	5	4	1	d	25	5	12:35:00	15:37:00	181	0.126	35.8021978	1	slow 5	slow 5 4
c	6	3	1	d	25	6	12:36:00	15:39:00	222	0.127	36.39344262	1	c 6	c 6 3
c	6	4	1	d	25	6	12:36:00	15:41:00	221	0.128	35.83783784	1	c 6	c 6 4
w	6	3	1	d	25	6	12:37:00	15:42:00	175	0.128	28.37837838	1	w 6	w 6 3
w	6	4	1	d	25	6	12:37:00	15:43:00	198	0.129	31.93548387	1	w 6	w 6 4
incr	6	3	1	d	25	5	12:38:00	15:43:00	122	0.128	23.74054054	1	incr 6	incr 6 3
incr	6	4	1	d	25	6	12:39:00	15:44:00	163	0.128	26.43243243	1	incr 6	incr 6 4
fast	6	3	1	d	25	6	12:40:00	15:44:00	188	0.128	30.65217391	1	fast 6	fast 6 3
fast	6	4	1	d	25	6	12:40:00	15:45:00	212	0.128	34.37837838	1	fast 6	fast 6 4
slow	6	3	1	d	25	6	12:41:00	15:45:00	197	0.128	32.11956522	1	slow 6	slow 6 3
slow	6	4	1	d	25	6	12:42:00	15:46:00	142	0.128	23.15217391	1	slow 6	slow 6 4
c	1	1	2	c	25	6	11:37:00	14:37:00	133	0.125	22.16666667	1	c 1	c 1 1
c	1	2	2	c	25	6	11:38:00	14:38:00	104	0.125	17.33333333	1	c 1	c 1 2
w	1	1	2	c	25	6	11:39:00	14:39:00	160	0.125	26.66666667	1	w 1	w 1 1
w	1	2	2	c	25	6	11:40:00	14:40:00	123	0.125	20.5	1	w 1	w 1 2
incr	1	1	2	c	25	6	11:40:00	14:41:00	104	0.126	17.23756906	1	incr 1	incr 1 1
incr	1	2	2	c	25	6	11:41:00	14:42:00	140	0.126	23.20441989	1	incr 1	incr 1 2
fast	1	1	2	c	25	6	11:42:00	14:43:00	141	0.126	23.37016575	1	fast 1	fast 1 1
fast	1	2	2	c	25	6	11:43:00	14:44:00	135	0.126	22.37569061	1	fast 1	fast 1 2
slow	1	1	2	c	25	6	11:44:00	14:45:00	153	0.126	25.35911602	1	slow 1	slow 1 1
slow	1	2	2	c	25	6	11:44:00	14:45:00	140	0.126	23.20441989	1	slow 1	slow 1 2
c	2	1	2	c	25	6	11:45:00	14:46:00	127	0.126	21.04972376	1	c 2	c 2 1
c	2	2	2	c	25	5	11:46	14:47	112	0.126	22.27624309	1	c 2	c 2 2
w	2	1	2	c	25	6	11:47	14:47	122	0.125	20.33333333	1	w 2	w 2 1
w	2	2	2	c	25	6	11:48	14:48	92	0.125	15.33333333	1	w 2	w 2 2
incr	2	1	2	c	25	6	11:49	14:49	77	0.125	12.83333333	1	incr 2	incr 2 1
incr	2	2	2	c	25	6	11:50	14:50	147	0.125	24.5	1	incr 2	incr 2 2
fast	2	2	2	c	25	6	11:51	14:52	168	0.126	27.84530387	1	fast 2	fast 2 2
slow	2	1	2	c	25	6	11:53	14:53	178	0.125	29.66666667	1	slow 2	slow 2 1
slow	2	2	2	c	25	6	11:55	14:55	126	0.125	21	1	slow 2	slow 2 2
c	3	1	2	c	25	6	11:57	14:58	131	0.126	21.71270718	1	c 3	c 3 1
c	3	2	2	c	25	6	11:58	14:59	166	0.126	27.51381215	1	c 3	c 3 2
w	3	1	2	c	25	6	11:58	15:00	106	0.126	17.47252747	1	w 3	w 3 1
w	3	2	2	c	25	6	11:59	15:01	99	0.126	16.31868132	1	w 3	w 3 2
incr	3	1	2	c	25	6	12:00	15:01	140	0.126	23.20441989	1	incr 3	incr 3 1
incr	3	2	2	c	25	6	12:01	15:02	130	0.126	21.54696133	1	incr 3	incr 3 2
fast	3	1	2	c	25	6	12:02	15:03	125	0.126	20.71823204	1	fast 3	fast 3 1
fast	3	2	2	c	25	5	12:03	15:03	160	0.125	32	1	fast 3	fast 3 2
slow	3	1	2	c	25	5	12:04	15:04	112	0.125	22.4	1	slow 3	slow 3 1
slow	3	2	2	c	25	6	12:05	15:05	103	0.125	17.16666667	1	slow 3	slow 3 2
c	4	1	2	c	25	6	12:06	15:06	123	0.125	20.5	1	c 4	c 4 1
c	4	2	2	c	25	5	12:07	15:07	143	0.125	28.6	1	c 4	c 4 2
w	4	1	2	c	25	5	12:08	15:08	110	0.125	22	1	w 4	w 4 1
w	4	2	2	c	25	6	12:10	15:10	82	0.125	13.66666667	1	w 4	w 4 2
incr	4	1	2	c	25	6	12:11	15:11	137	0.125	22.83333333	1	incr 4	incr 4 1
incr	4	2	2	c	25	6	12:12	15:12	182	0.125	30.33333333	1	incr 4	incr 4 2
fast	4	2	2	c	25	6	12:14	15:15	127	0.126	21.04972376	1	fast 4	fast 4 2
slow	4	1	2	c	25	6	12:15	15:16	84	0.126	13.92265193	1	slow 4	slow 4 1
slow	4	2	2	c	25	6	12:16	15:17	169	0.126	28.01104972	1	slow 4	slow 4 2
c	5	1	2	c	25	5	12:18	15:21	166	0.127	32.6557377	1	c 5	c 5 1
c	5	2	2	c	25	6	12:19	15:21	166	0.126	27.36263736	1	c 5	c 5 2
w	5	1	2	c	25	5	12:20	15:22	88	0.126	17.40659341	1	w 5	w 5 1
w	5	2	2	c	25	6	12:22	15:23	183	0.126	30.33149171	1	w 5	w 5 2
incr	5	1	2	c	25	6	12:23	15:24	182	0.126	30.16574586	1	incr 5	incr 5 1
incr	5	2	2	c	25	6	12:24	15:25	180	0.126	29.83425414	1	incr 5	incr 5 2
fast	5	1	2	c	25	6	12:25	15:25	111	0.125	18.5	1	fast 5	fast 5 1
fast	5	2	2	c	25	6	12:26	15:26	133	0.125	22.16666667	1	fast 5	fast 5 2
slow	5	1	2	c	25	6	12:27	15:27	170	0.125	28.33333333	1	slow 5	slow 5 1
slow	5	2	2	c	25	6	12:27	15:28	161	0.126	26.68508287	1	slow 5	slow 5 2
c	6	1	2	c	25	6	12:28	15:28	148	0.125	24.66666667	1	c 6	c 6 1
c	6	2	2	c	25	6	12:29	15:29	162	0.125	27	1	c 6	c 6 2
w	6	1	2	c	25	6	12:30	15:30	126	0.125	21	1	w 6	w 6 1
w	6	2	2	c	25	6	12:30	15:31	191	0.126	31.65745856	1	w 6	w 6 2
incr	6	1	2	c	25	6	12:31	15:31	146	0.125	24.33333333	1	incr 6	incr 6 1
incr	6	2	2	c	25	6	12:32	15:32	134	0.125	22.33333333	1	incr 6	incr 6 2
fast	6	1	2	c	25	6	12:33	15:33	173	0.125	28.83333333	1	fast 6	fast 6 1
fast	6	2	2	c	25	6	12:33	15:34	137	0.126	22.70718232	1	fast 6	fast 6 2
slow	6	1	2	c	25	6	12:35	15:35	139	0.125	23.16666667	1	slow 6	slow 6 1
slow	6	2	2	c	25	6	12:36	15:36	155	0.125	25.83333333	1	slow 6	slow 6 2
c	1	3	2	d	25	6	11:30	14:30	155	0.125	25.83333333	1	c 1	c 1 3
c	1	4	2	d	25	6	11:31	14:31	84	0.125	14	1	c 1	c 1 4
w	1	3	2	d	25	6	11:32	14:33	132	0.126	21.87845304	1	w 1	w 1 3
w	1	4	2	d	25	6	11:33	14:34	164	0.126	27.18232044	1	w 1	w 1 4
incr	1	3	2	d	25	6	11:34	14:35	68	0.126	11.27071823	1	incr 1	incr 1 3
incr	1	4	2	d	25	6	11:35	14:36	192	0.126	31.82320442	1	incr 1	incr 1 4
fast	1	3	2	d	25	6	11:36	14:37	170	0.126	28.17679558	1	fast 1	fast 1 3
fast	1	4	2	d	25	6	11:37	14:38	146	0.126	24.19889503	1	fast 1	fast 1 4
slow	1	3	2	d	25	6	11:38	14:39	137	0.126	22.70718232	1	slow 1	slow 1 3
slow	1	4	2	d	25	6	11:39	14:40	198	0.126	32.81767956	1	slow 1	slow 1 4
c	2	3	2	d	25	6	11:40	14:41	130	0.126	21.54696133	1	c 2	c 2 3
c	2	4	2	d	25	5	11:42	14:42	86	0.125	17.2	1	c 2	c 2 4
w	2	3	2	d	25	6	11:42	14:43	158	0.126	26.1878453	1	w 2	w 2 3
w	2	4	2	d	25	6	11:43	14:44	129	0.126	21.38121547	1	w 2	w 2 4
incr	2	3	2	d	25	6	11:44	14:45	148	0.126	24.53038674	1	incr 2	incr 2 3
incr	2	4	2	d	25	6	11:45	14:45	100	0.125	16.66666667	1	incr 2	incr 2 4
fast	2	3	2	d	25	6	11:46	14:46	171	0.125	28.5	1	fast 2	fast 2 3
fast	2	4	2	d	25	6	11:47	14:47	189	0.125	31.5	1	fast 2	fast 2 4
slow	2	3	2	d	25	6	11:48	14:48	146	0.125	24.33333333	1	slow 2	slow 2 3
slow	2	4	2	d	25	5	11:49	14:49	128	0.125	25.6	1	slow 2	slow 2 4
c	3	3	2	d	25	6	11:54	14:54	143	0.125	23.83333333	1	c 3	c 3 3
c	3	4	2	d	25	6	11:55	14:55	135	0.125	22.5	1	c 3	c 3 4
w	3	3	2	d	25	6	11:56	14:56	95	0.125	15.83333333	1	w 3	w 3 3
w	3	4	2	d	25	6	11:57	14:57	133	0.125	22.16666667	1	w 3	w 3 4
incr	3	3	2	d	25	6	11:58	14:58	145	0.125	24.16666667	1	incr 3	incr 3 3
incr	3	4	2	d	25	6	11:59	14:59	96	0.125	16	1	incr 3	incr 3 4
fast	3	3	2	d	25	6	12:00	15:00	155	0.125	25.83333333	1	fast 3	fast 3 3
fast	3	4	2	d	25	5	12:01	15:01	93	0.125	18.6	1	fast 3	fast 3 4
slow	3	3	2	d	25	6	12:02	15:02	157	0.125	26.16666667	1	slow 3	slow 3 3
slow	3	4	2	d	25	6	12:03	15:03	123	0.125	20.5	1	slow 3	slow 3 4
c	4	3	2	d	25	4	12:04	15:04	66	0.125	16.5	1	c 4	c 4 3
c	4	4	2	d	25	6	12:06	15:06	71	0.125	11.83333333	1	c 4	c 4 4
w	4	3	2	d	25	6	12:07	15:07	144	0.125	24	1	w 4	w 4 3
w	4	4	2	d	25	6	12:08	15:08	138	0.125	23	1	w 4	w 4 4
incr	4	3	2	d	25	6	12:09	15:09	116	0.125	19.33333333	1	incr 4	incr 4 3
incr	4	4	2	d	25	6	12:10	15:10	90	0.125	15	1	incr 4	incr 4 4
fast	4	3	2	d	25	6	12:11	15:11	147	0.125	24.5	1	fast 4	fast 4 3
fast	4	4	2	d	25	6	12:11	15:11	168	0.125	28	1	fast 4	fast 4 4
slow	4	3	2	d	25	6	12:12	15:12	162	0.125	27	1	slow 4	slow 4 3
slow	4	4	2	d	25	6	12:13	15:13	169	0.125	28.16666667	1	slow 4	slow 4 4
c	5	3	2	d	25	6	12:16	15:16	201	0.125	33.5	1	c 5	c 5 3
c	5	4	2	d	25	6	12:17	15:17	156	0.125	26	1	c 5	c 5 4
w	5	3	2	d	25	6	12:18	15:18	166	0.125	27.66666667	1	w 5	w 5 3
w	5	4	2	d	25	6	12:19	15:19	161	0.125	26.83333333	1	w 5	w 5 4
incr	5	3	2	d	25	6	12:19	15:19	143	0.125	23.83333333	1	incr 5	incr 5 3
incr	5	4	2	d	25	6	12:20	15:20	153	0.125	25.5	1	incr 5	incr 5 4
fast	5	3	2	d	25	6	12:21	15:21	173	0.125	28.83333333	1	fast 5	fast 5 3
fast	5	4	2	d	25	6	12:22	15:22	178	0.125	29.66666667	1	fast 5	fast 5 4
slow	5	3	2	d	25	6	12:25	15:25	170	0.125	28.33333333	1	slow 5	slow 5 3
slow	5	4	2	d	25	5	12:26	15:26	158	0.125	31.6	1	slow 5	slow 5 4
c	6	3	2	d	25	6	12:27	15:27	152	0.125	25.33333333	1	c 6	c 6 3
c	6	4	2	d	25	6	12:28	15:28	155	0.125	25.83333333	1	c 6	c 6 4
w	6	3	2	d	25	6	12:29	15:29	144	0.125	24	1	w 6	w 6 3
w	6	4	2	d	25	6	12:30	15:30	186	0.125	31	1	w 6	w 6 4
incr	6	3	2	d	25	5	12:31	15:31	87	0.125	17.4	1	incr 6	incr 6 3
incr	6	4	2	d	25	6	12:31	15:31	163	0.125	27.16666667	1	incr 6	incr 6 4
fast	6	3	2	d	25	6	12:32	15:32	133	0.125	22.16666667	1	fast 6	fast 6 3
fast	6	4	2	d	25	6	12:33	15:33	118	0.125	19.66666667	1	fast 6	fast 6 4
slow	6	3	2	d	25	6	12:34	15:34	153	0.125	25.5	1	slow 6	slow 6 3
slow	6	4	2	d	25	6	12:35	15:34	130	0.124	21.7877095	1	slow 6	slow 6 4
c	1	1	3	c	25	6	11:03	14:08	73	0.128	11.83783784	1	c 1	c 1 1
c	1	2	3	c	25	6	11:05:00	14:09	45	0.128	7.336956522	1	c 1	c 1 2
w	1	1	3	c	25	6	11:06	14:10	102	0.128	16.63043478	1	w 1	w 1 1
w	1	2	3	c	25	6	11:07	14:10	83	0.127	13.60655738	1	w 1	w 1 2
incr	1	1	3	c	25	6	11:08	14:11	68	0.127	11.14754098	1	incr 1	incr 1 1
incr	1	2	3	c	25	6	11:09	14:12	112	0.127	18.36065574	1	incr 1	incr 1 2
fast	1	1	3	c	25	6	11:10	14:13	49	0.127	8.032786885	1	fast 1	fast 1 1
fast	1	2	3	c	25	6	11:11	14:13	70	0.126	11.53846154	1	fast 1	fast 1 2
slow	1	1	3	c	25	6	11:11	14:14	97	0.127	15.90163934	1	slow 1	slow 1 1
slow	1	2	3	c	25	6	11:12	14:14	44	0.126	7.252747253	1	slow 1	slow 1 2
c	2	1	3	c	25	6	11:13	14:15	79	0.126	13.02197802	1	c 2	c 2 1
c	2	2	3	c	25	5	11:14	14:16	71	0.126	14.04395604	1	c 2	c 2 2
w	2	1	3	c	25	6	11:15	14:17	77	0.126	12.69230769	1	w 2	w 2 1
w	2	2	3	c	25	5	11:16	14:18	51	0.126	10.08791209	1	w 2	w 2 2
incr	2	1	3	c	25	6	11:18	14:18	56	0.125	9.333333333	1	incr 2	incr 2 1
incr	2	2	3	c	25	6	11:19	14:19	57	0.125	9.5	1	incr 2	incr 2 2
fast	2	1	3	c	25	6	11:20	14:20	71	0.125	11.83333333	1	fast 2	fast 2 1
fast	2	2	3	c	25	6	11:21	14:21	71	0.125	11.83333333	1	fast 2	fast 2 2
slow	2	1	3	c	25	6	11:22	14:22	71	0.125	11.83333333	1	slow 2	slow 2 1
slow	2	2	3	c	25	6	11:22	14:22	30	0.125	5	1	slow 2	slow 2 2
c	3	1	3	c	25	6	11:25	14:27	100	0.126	16.48351648	1	c 3	c 3 1
c	3	2	3	c	25	6	11:27	14:28	72	0.126	11.93370166	1	c 3	c 3 2
w	3	1	3	c	25	6	11:27	14:29	59	0.126	9.725274725	1	w 3	w 3 1
w	3	2	3	c	25	6	11:28	14:30	55	0.126	9.065934066	1	w 3	w 3 2
incr	3	1	3	c	25	6	11:29	14:31	71	0.126	11.7032967	1	incr 3	incr 3 1
incr	3	2	3	c	25	6	11:30	14:31	59	0.126	9.779005525	1	incr 3	incr 3 2
fast	3	1	3	c	25	6	11:31	14:33	62	0.126	10.21978022	1	fast 3	fast 3 1
fast	3	2	3	c	25	5	11:31	14:33	75	0.126	14.83516484	1	fast 3	fast 3 2
slow	3	1	3	c	25	5	11:32	14:34	69	0.126	13.64835165	1	slow 3	slow 3 1
slow	3	2	3	c	25	6	11:33	14:35	90	0.126	14.83516484	1	slow 3	slow 3 2
c	4	1	3	c	25	6	11:34	14:37	65	0.127	10.6557377	1	c 4	c 4 1
c	4	2	3	c	25	5	11:35	14:38	55	0.127	10.81967213	1	c 4	c 4 2
w	4	1	3	c	25	5	11:36	14:38	80	0.126	15.82417582	1	w 4	w 4 1
w	4	2	3	c	25	6	11:37	14:40	55	0.127	9.016393443	1	w 4	w 4 2
incr	4	1	3	c	25	6	11:38	14:42	69	0.128	11.25	1	incr 4	incr 4 1
incr	4	2	3	c	25	6	11:39	14:43	85	0.128	13.85869565	1	incr 4	incr 4 2
fast	4	1	3	c	25	4	11:39	14:44	59	0.128	14.35135135	1	fast 4	fast 4 1
fast	4	2	3	c	25	6	11:41	14:44	28	0.127	4.590163934	1	fast 4	fast 4 2
slow	4	1	3	c	25	6	11:42	14:45	48	0.127	7.868852459	1	slow 4	slow 4 1
slow	4	2	3	c	25	6	11:44	14:46	84	0.126	13.84615385	1	slow 4	slow 4 2
c	5	1	3	c	25	6	11:50	14:52	117	0.126	19.28571429	1	c 5	c 5 1
c	5	2	3	c	25	6	11:52	14:53	81	0.126	13.42541436	1	c 5	c 5 2
w	5	1	3	c	25	5	11:53	14:53	40	0.125	8	1	w 5	w 5 1
w	5	2	3	c	25	6	11:54	14:54	100	0.125	16.66666667	1	w 5	w 5 2
incr	5	1	3	c	25	6	11:55	14:55	101	0.125	16.83333333	1	incr 5	incr 5 1
incr	5	2	3	c	25	6	11:56	14:56	63	0.125	10.5	1	incr 5	incr 5 2
fast	5	1	3	c	25	6	11:57	14:57	44	0.125	7.333333333	1	fast 5	fast 5 1
fast	5	2	3	c	25	6	11:58	14:58	47	0.125	7.833333333	1	fast 5	fast 5 2
slow	5	1	3	c	25	6	11:59	14:59	71	0.125	11.83333333	1	slow 5	slow 5 1
slow	5	2	3	c	25	6	12:00	15:00	84	0.125	14	1	slow 5	slow 5 2
c	6	1	3	c	25	5	12:01	15:01	65	0.125	13	1	c 6	c 6 1
c	6	2	3	c	25	6	12:03	15:03	101	0.125	16.83333333	1	c 6	c 6 2
w	6	1	3	c	25	6	12:04	15:04	93	0.125	15.5	1	w 6	w 6 1
w	6	2	3	c	25	6	12:04	15:04	110	0.125	18.33333333	1	w 6	w 6 2
incr	6	1	3	c	25	6	12:05	15:05	66	0.125	11	1	incr 6	incr 6 1
fast	6	1	3	c	25	6	12:06	15:07	83	0.126	13.75690608	1	fast 6	fast 6 1
fast	6	2	3	c	25	6	12:08	15:08	70	0.125	11.66666667	1	fast 6	fast 6 2
slow	6	1	3	c	25	6	12:09	15:09	73	0.125	12.16666667	1	slow 6	slow 6 1
slow	6	2	3	c	25	6	12:10	15:10	78	0.125	13	1	slow 6	slow 6 2
c	1	3	3	d	25	6	11:06	14:05	75	0.124	12.5698324	1	c 1	c 1 3
c	1	4	3	d	25	6	11:06	14:06	60	0.125	10	1	c 1	c 1 4
w	1	3	3	d	25	6	11:08	14:08	84	0.125	14	1	w 1	w 1 3
w	1	4	3	d	25	6	11:08	14:09	70	0.126	11.60220994	1	w 1	w 1 4
incr	1	3	3	d	25	6	11:09	14:10	47	0.126	7.790055249	1	incr 1	incr 1 3
incr	1	4	3	d	25	6	11:10	14:11	75	0.126	12.43093923	1	incr 1	incr 1 4
fast	1	3	3	d	25	6	11:11	14:11	55	0.125	9.166666667	1	fast 1	fast 1 3
fast	1	4	3	d	25	6	11:12	14:12	71	0.125	11.83333333	1	fast 1	fast 1 4
slow	1	3	3	d	25	6	11:13	14:13	91	0.125	15.16666667	1	slow 1	slow 1 3
slow	1	4	3	d	25	6	11:14	14:13	99	0.124	16.59217877	1	slow 1	slow 1 4
c	2	3	3	d	25	5	11:18	14:18	48	0.125	9.6	1	c 2	c 2 3
c	2	4	3	d	25	5	11:19	14:18	12	0.124	2.413407821	1	c 2	c 2 4
w	2	3	3	d	25	6	11:20	14:19	82	0.124	13.74301676	1	w 2	w 2 3
w	2	4	3	d	25	5	11:21	14:20	57	0.124	11.46368715	1	w 2	w 2 4
incr	2	3	3	d	25	6	11:22	14:20	56	0.124	9.438202247	1	incr 2	incr 2 3
incr	2	4	3	d	25	6	11:22	14:22	28	0.125	4.666666667	1	incr 2	incr 2 4
fast	2	3	3	d	25	6	11:23	14:22	118	0.124	19.77653631	1	fast 2	fast 2 3
fast	2	4	3	d	25	6	11:24	14:23	94	0.124	15.75418994	1	fast 2	fast 2 4
slow	2	3	3	d	25	5	11:25	14:24	94	0.124	18.90502793	1	slow 2	slow 2 3
slow	2	4	3	d	25	5	11:25	14:25	65	0.125	13	1	slow 2	slow 2 4
c	3	3	3	d	25	6	11:30	14:30	81	0.125	13.5	1	c 3	c 3 3
c	3	4	3	d	25	6	11:31:00	14:31	78	0.125	13	1	c 3	c 3 4
w	3	3	3	d	25	6	11:32	14:31	64	0.124	10.72625698	1	w 3	w 3 3
w	3	4	3	d	25	6	11:33	14:33	81	0.125	13.5	1	w 3	w 3 4
incr	3	3	3	d	25	6	11:34	14:34	77	0.125	12.83333333	1	incr 3	incr 3 3
incr	3	4	3	d	25	6	11:35	14:34	55	0.124	9.217877095	1	incr 3	incr 3 4
fast	3	3	3	d	25	6	11:36	14:35	92	0.124	15.41899441	1	fast 3	fast 3 3
fast	3	4	3	d	25	5	11:37	14:37	55	0.125	11	1	fast 3	fast 3 4
slow	3	3	3	d	25	6	11:37	14:38	67	0.126	11.10497238	1	slow 3	slow 3 3
slow	3	4	3	d	25	6	11:38	14:38	67	0.125	11.16666667	1	slow 3	slow 3 4
c	4	3	3	d	25	4	11:39	14:39	27	0.125	6.75	1	c 4	c 4 3
c	4	4	3	d	25	6	11:40	14:40	35	0.125	5.833333333	1	c 4	c 4 4
w	4	3	3	d	25	6	11:41	14:41	83	0.125	13.83333333	1	w 4	w 4 3
w	4	4	3	d	25	6	11:42	14:41	80	0.124	13.40782123	1	w 4	w 4 4
incr	4	3	3	d	25	6	11:43	14:42	90	0.124	15.08379888	1	incr 4	incr 4 3
incr	4	4	3	d	25	6	11:45	14:43	50	0.124	8.426966292	1	incr 4	incr 4 4
fast	4	3	3	d	25	6	11:46	14:46	91	0.125	15.16666667	1	fast 4	fast 4 3
fast	4	4	3	d	25	6	11:46	14:47	72	0.126	11.93370166	1	fast 4	fast 4 4
slow	4	3	3	d	25	6	11:47	14:47	95	0.125	15.83333333	1	slow 4	slow 4 3
slow	4	4	3	d	25	6	11:48	14:48	87	0.125	14.5	1	slow 4	slow 4 4
c	5	3	3	d	25	6	11:52	14:51	94	0.124	15.75418994	1	c 5	c 5 3
c	5	4	3	d	25	6	11:53	14:52	75	0.124	12.5698324	1	c 5	c 5 4
w	5	3	3	d	25	6	11:54	14:53	116	0.124	19.44134078	1	w 5	w 5 3
w	5	4	3	d	25	6	11:54	14:54	100	0.125	16.66666667	1	w 5	w 5 4
incr	5	3	3	d	25	6	11:55	14:55	94	0.125	15.66666667	1	incr 5	incr 5 3
incr	5	4	3	d	25	6	11:56	14:55	89	0.124	14.91620112	1	incr 5	incr 5 4
fast	5	3	3	d	25	6	11:57	14:57	58	0.125	9.666666667	1	fast 5	fast 5 3
fast	5	4	3	d	25	6	11:59	14:59	81	0.125	13.5	1	fast 5	fast 5 4
slow	5	3	3	d	25	6	11:59	15:00	81	0.126	13.42541436	1	slow 5	slow 5 3
slow	5	4	3	d	25	5	12:01	15:00	103	0.124	20.7150838	1	slow 5	slow 5 4
c	6	3	3	d	25	6	12:01	15:01	45	0.125	7.5	1	c 6	c 6 3
c	6	4	3	d	25	6	12:02	15:02	104	0.125	17.33333333	1	c 6	c 6 4
w	6	3	3	d	25	6	12:03	15:02	92	0.124	15.41899441	1	w 6	w 6 3
w	6	4	3	d	25	6	12:04	15:03	82	0.124	13.74301676	1	w 6	w 6 4
incr	6	3	3	d	25	5	12:04	15:03	49	0.124	9.854748603	1	incr 6	incr 6 3
incr	6	4	3	d	25	6	12:05	15:05	87	0.125	14.5	1	incr 6	incr 6 4
fast	6	3	3	d	25	6	12:06	15:06	81	0.125	13.5	1	fast 6	fast 6 3
fast	6	4	3	d	25	6	12:07	15:06	106	0.124	17.76536313	1	fast 6	fast 6 4
slow	6	3	3	d	25	6	12:08	15:07	86	0.124	14.41340782	1	slow 6	slow 6 3
slow	6	4	3	d	25	6	12:09	15:09	65	0.125	10.83333333	1	slow 6	slow 6 4
c	1	1	4	c	25	6	11:38	14:43	54	0.128	8.756756757	1	c 1	c 1 1
c	1	2	4	c	25	6	11:39	14:44	36	0.128	5.837837838	1	c 1	c 1 2
w	1	1	4	c	25	6	11:40	14:44	56	0.128	9.130434783	1	w 1	w 1 1
w	1	2	4	c	25	5	11:41	14:46	26	0.128	5.059459459	1	w 1	w 1 2
incr	1	1	4	c	25	6	11:42	14:46	26	0.128	4.239130435	1	incr 1	incr 1 1
incr	1	2	4	c	25	5	11:43	14:47	53	0.128	10.36956522	1	incr 1	incr 1 2
fast	1	1	4	c	25	6	11:44	14:48	24	0.128	3.913043478	1	fast 1	fast 1 1
fast	1	2	4	c	25	6	11:45	14:49	54	0.128	8.804347826	1	fast 1	fast 1 2
slow	1	1	4	c	25	6	11:46	14:50	53	0.128	8.641304348	1	slow 1	slow 1 1
slow	1	2	4	c	25	6	11:47	14:50	30	0.127	4.918032787	1	slow 1	slow 1 2
c	2	1	4	c	25	6	11:48	14:51	33	0.127	5.409836066	1	c 2	c 2 1
c	2	2	4	c	25	5	11:49	14:52	24	0.127	4.721311475	1	c 2	c 2 2
w	2	1	4	c	25	6	11:49	14:53	47	0.128	7.663043478	1	w 2	w 2 1
w	2	2	4	c	25	5	11:50	14:55	20	0.128	3.891891892	1	w 2	w 2 2
incr	2	1	4	c	25	5	11:51	14:56	23	0.128	4.475675676	1	incr 2	incr 2 1
incr	2	2	4	c	25	6	11:52	14:57	45	0.128	7.297297297	1	incr 2	incr 2 2
fast	2	1	4	c	25	5	11:53	14:57	40	0.128	7.826086957	1	fast 2	fast 2 1
fast	2	2	4	c	25	6	11:54	14:58	46	0.128	7.5	1	fast 2	fast 2 2
slow	2	1	4	c	25	6	11:55	14:59	35	0.128	5.706521739	1	slow 2	slow 2 1
slow	2	2	4	c	25	6	11:56	15:00	48	0.128	7.826086957	1	slow 2	slow 2 2
c	3	1	4	c	25	6	11:59	15:05	51	0.129	8.225806452	1	c 3	c 3 1
c	3	2	4	c	25	6	12:00	15:06	23	0.129	3.709677419	1	c 3	c 3 2
w	3	1	4	c	25	6	12:00	15:07	47	0.13	7.540106952	1	w 3	w 3 1
w	3	2	4	c	25	6	12:01	15:08	42	0.13	6.737967914	1	w 3	w 3 2
incr	3	1	4	c	25	6	12:02	15:09	57	0.13	9.144385027	1	incr 3	incr 3 1
incr	3	2	4	c	25	6	12:03	15:10	42	0.13	6.737967914	1	incr 3	incr 3 2
fast	3	1	4	c	25	6	12:04	15:11	37	0.13	5.935828877	1	fast 3	fast 3 1
fast	3	2	4	c	25	5	12:05	15:12	57	0.13	10.97326203	1	fast 3	fast 3 2
slow	3	1	4	c	25	5	12:06	15:13	49	0.13	9.43315508	1	slow 3	slow 3 1
slow	3	2	4	c	25	6	12:07	15:14	35	0.13	5.614973262	1	slow 3	slow 3 2
c	4	1	4	c	25	6	12:08	15:15	35	0.13	5.614973262	1	c 4	c 4 1
c	4	2	4	c	25	5	12:08	15:16	30	0.131	5.744680851	1	c 4	c 4 2
w	4	1	4	c	25	5	12:09	15:17	32	0.131	6.127659574	1	w 4	w 4 1
w	4	2	4	c	25	6	12:10	15:18	23	0.131	3.670212766	1	w 4	w 4 2
incr	4	1	4	c	25	6	12:11	15:19	22	0.131	3.510638298	1	incr 4	incr 4 1
incr	4	2	4	c	25	6	12:12	15:20	48	0.131	7.659574468	1	incr 4	incr 4 2
fast	4	1	4	c	25	4	12:13	15:21	37	0.131	8.856382979	1	fast 4	fast 4 1
fast	4	2	4	c	25	4	12:13	15:21	19	0.131	4.54787234	1	fast 4	fast 4 2
slow	4	1	4	c	25	5	12:14	15:22	30	0.131	5.744680851	1	slow 4	slow 4 1
slow	4	2	4	c	25	5	12:05	15:22	35	0.137	6.395939086	1	slow 4	slow 4 2
c	5	1	4	c	25	6	12:19	15:27	64	0.131	10.21276596	1	c 5	c 5 1
c	5	2	4	c	25	6	12:20	15:28	49	0.131	7.819148936	1	c 5	c 5 2
w	5	1	4	c	25	5	12:21	15:29	19	0.131	3.638297872	1	w 5	w 5 1
w	5	2	4	c	25	6	12:21	15:29	38	0.131	6.063829787	1	w 5	w 5 2
incr	5	1	4	c	25	5	12:22	15:30	35	0.131	6.70212766	1	incr 5	incr 5 1
incr	5	2	4	c	25	5	12:24	15:31	36	0.13	6.930481283	1	incr 5	incr 5 2
fast	5	1	4	c	25	5	12:25	15:32	20	0.13	3.85026738	1	fast 5	fast 5 1
fast	5	2	4	c	25	6	12:26	15:33	42	0.13	6.737967914	1	fast 5	fast 5 2
slow	5	1	4	c	25	6	12:26	15:34	27	0.131	4.308510638	1	slow 5	slow 5 1
slow	5	2	4	c	25	6	12:28	15:35	41	0.13	6.577540107	1	slow 5	slow 5 2
c	6	1	4	c	25	5	12:29	15:36	19	0.13	3.657754011	1	c 6	c 6 1
c	6	2	4	c	25	6	12:30	15:37	54	0.13	8.663101604	1	c 6	c 6 2
w	6	1	4	c	25	6	12:31	15:37	50	0.129	8.064516129	1	w 6	w 6 1
w	6	2	4	c	25	5	12:32	15:38	39	0.129	7.548387097	1	w 6	w 6 2
incr	6	1	4	c	25	6	12:33	15:39	28	0.129	4.516129032	1	incr 6	incr 6 1
incr	6	2	4	c	25	6	12:34	15:40	28	0.129	4.516129032	1	incr 6	incr 6 2
fast	6	1	4	c	25	6	12:35	15:41	46	0.129	7.419354839	1	fast 6	fast 6 1
fast	6	2	4	c	25	5	12:36	15:42	46	0.129	8.903225806	1	fast 6	fast 6 2
slow	6	1	4	c	25	6	12:37	15:43	41	0.129	6.612903226	1	slow 6	slow 6 1
slow	6	2	4	c	25	6	12:38	15:44	27	0.129	4.35483871	1	slow 6	slow 6 2
c	1	3	4	d	25	6	11:43	14:48	50	0.128	8.108108108	1	c 1	c 1 3
c	1	4	4	d	25	5	11:44	14:49	17	0.128	3.308108108	1	c 1	c 1 4
w	1	3	4	d	25	5	11:44	14:50	51	0.129	9.870967742	1	w 1	w 1 3
w	1	4	4	d	25	6	11:46	14:51	20	0.128	3.243243243	1	w 1	w 1 4
incr	1	3	4	d	25	6	11:46	14:52	20	0.129	3.225806452	1	incr 1	incr 1 3
incr	1	4	4	d	25	6	11:47	14:53	47	0.129	7.580645161	1	incr 1	incr 1 4
fast	1	3	4	d	25	6	11:47	14:53	36	0.129	5.806451613	1	fast 1	fast 1 3
fast	1	4	4	d	25	5	11:48	14:54	29	0.129	5.612903226	1	fast 1	fast 1 4
slow	1	3	4	d	25	6	11:49	14:54	31	0.128	5.027027027	1	slow 1	slow 1 3
slow	1	4	4	d	25	6	11:49	14:55	91	0.129	14.67741935	1	slow 1	slow 1 4
c	2	3	4	d	25	6	11:50	14:56	43	0.129	6.935483871	1	c 2	c 2 3
c	2	4	4	d	25	5	11:51	14:57	36	0.129	6.967741935	1	c 2	c 2 4
w	2	3	4	d	25	6	11:52	14:58	57	0.129	9.193548387	1	w 2	w 2 3
w	2	4	4	d	25	5	11:53	14:59	35	0.129	6.774193548	1	w 2	w 2 4
incr	2	3	4	d	25	6	11:54	14:59	29	0.128	4.702702703	1	incr 2	incr 2 3
incr	2	4	4	d	25	6	11:55	15:00	36	0.128	5.837837838	1	incr 2	incr 2 4
fast	2	3	4	d	25	5	11:55	15:02	30	0.13	5.77540107	1	fast 2	fast 2 3
fast	2	4	4	d	25	6	11:56	15:03	49	0.13	7.860962567	1	fast 2	fast 2 4
slow	2	3	4	d	25	5	11:57	15:04	66	0.13	12.70588235	1	slow 2	slow 2 3
slow	2	4	4	d	25	5	11:57	15:04	49	0.13	9.43315508	1	slow 2	slow 2 4
c	3	3	4	d	25	6	12:02	15:09	56	0.13	8.983957219	1	c 3	c 3 3
c	3	4	4	d	25	6	12:03	15:10	45	0.13	7.219251337	1	c 3	c 3 4
w	3	3	4	d	25	6	12:03	15:11:00	31	0.131	4.946808511	1	w 3	w 3 3
w	3	4	4	d	25	6	12:04	15:11	45	0.13	7.219251337	1	w 3	w 3 4
incr	3	3	4	d	25	6	12:05	15:13	35	0.131	5.585106383	1	incr 3	incr 3 3
incr	3	4	4	d	25	6	12:06	15:13	40	0.13	6.417112299	1	incr 3	incr 3 4
fast	3	3	4	d	25	6	12:06	15:14	33	0.131	5.265957447	1	fast 3	fast 3 3
fast	3	4	4	d	25	5	12:07	15:15	42	0.131	8.042553191	1	fast 3	fast 3 4
slow	3	3	4	d	25	6	12:08	15:16	43	0.131	6.861702128	1	slow 3	slow 3 3
slow	3	4	4	d	25	6	12:08	15:16	43	0.131	6.861702128	1	slow 3	slow 3 4
c	4	3	4	d	25	4	12:09	15:17	12	0.131	2.872340426	1	c 4	c 4 3
c	4	4	4	d	25	6	12:10	15:18	11	0.131	1.755319149	1	c 4	c 4 4
w	4	3	4	d	25	6	12:11	15:18	50	0.13	8.021390374	1	w 4	w 4 3
w	4	4	4	d	25	6	12:12	15:19	54	0.13	8.663101604	1	w 4	w 4 4
incr	4	3	4	d	25	6	12:13	15:19	41	0.129	6.612903226	1	incr 4	incr 4 3
incr	4	4	4	d	25	6	12:14	15:20	20	0.129	3.225806452	1	incr 4	incr 4 4
fast	4	3	4	d	25	6	12:15	15:21	61	0.129	9.838709677	1	fast 4	fast 4 3
fast	4	4	4	d	25	6	12:16	15:21	35	0.128	5.675675676	1	fast 4	fast 4 4
slow	4	3	4	d	25	6	12:17	15:22	40	0.128	6.486486486	1	slow 4	slow 4 3
slow	4	4	4	d	25	6	12:17	15:23	56	0.129	9.032258065	1	slow 4	slow 4 4
c	5	3	4	d	25	6	12:22	15:27	48	0.128	7.783783784	1	c 5	c 5 3
c	5	4	4	d	25	6	12:23	15:28	57	0.128	9.243243243	1	c 5	c 5 4
w	5	3	4	d	25	6	12:24	15:29	57	0.128	9.243243243	1	w 5	w 5 3
w	5	4	4	d	25	6	12:24	15:30	49	0.129	7.903225806	1	w 5	w 5 4
incr	5	3	4	d	25	6	12:25	15:31	51	0.129	8.225806452	1	incr 5	incr 5 3
incr	5	4	4	d	25	6	12:26	15:32	42	0.129	6.774193548	1	incr 5	incr 5 4
fast	5	3	4	d	25	5	12:28	15:33	39	0.128	7.589189189	1	fast 5	fast 5 3
fast	5	4	4	d	25	6	12:28	15:35	24	0.13	3.85026738	1	fast 5	fast 5 4
slow	5	3	4	d	25	6	12:29	15:37	66	0.131	10.53191489	1	slow 5	slow 5 3
slow	5	4	4	d	25	5	12:30	15:38	34	0.131	6.510638298	1	slow 5	slow 5 4
c	6	3	4	d	25	6	12:30	15:39	33	0.131	5.238095238	1	c 6	c 6 3
c	6	4	4	d	25	6	12:31	15:41	49	0.132	7.736842105	1	c 6	c 6 4
w	6	3	4	d	25	6	12:32	15:41	50	0.131	7.936507937	1	w 6	w 6 3
w	6	4	4	d	25	6	12:33	15:42	43	0.131	6.825396825	1	w 6	w 6 4
incr	6	3	4	d	25	5	12:33	15:43	26	0.132	4.926315789	1	incr 6	incr 6 3
incr	6	4	4	d	25	6	12:34	15:43	40	0.131	6.349206349	1	incr 6	incr 6 4
fast	6	3	4	d	25	6	12:35	15:44	39	0.131	6.19047619	1	fast 6	fast 6 3
fast	6	4	4	d	25	6	12:36	15:45	54	0.131	8.571428571	1	fast 6	fast 6 4
slow	6	3	4	d	25	6	12:36	15:46	24	0.132	3.789473684	1	slow 6	slow 6 3
slow	6	4	4	d	25	6	12:37	15:47	36	0.132	5.684210526	1	slow 6	slow 6 4
c	1	1	5	c	25	6	11:05	14:09	20	0.128	3.260869565	1	c 1	c 1 1
c	1	2	5	c	25	6	11:06	14:10	26	0.128	4.239130435	1	c 1	c 1 2
w	1	1	5	c	25	6	11:07	14:10	32	0.127	5.245901639	1	w 1	w 1 1
w	1	2	5	c	25	5	11:08	14:11	10	0.127	1.967213115	1	w 1	w 1 2
incr	1	1	5	c	25	6	11:09	14:12	6	0.127	0.983606557	1	incr 1	incr 1 1
incr	1	2	5	c	25	5	11:14	14:14	14	0.125	2.8	1	incr 1	incr 1 2
fast	1	1	5	c	25	6	11:15	14:15	12	0.125	2	1	fast 1	fast 1 1
fast	1	2	5	c	25	6	11:16	14:16	30	0.125	5	1	fast 1	fast 1 2
slow	1	1	5	c	25	6	11:18	14:18	17	0.125	2.833333333	1	slow 1	slow 1 1
slow	1	2	5	c	25	6	11:19	14:19	9	0.125	1.5	1	slow 1	slow 1 2
c	2	1	5	c	25	6	11:19	14:20	31	0.126	5.138121547	1	c 2	c 2 1
c	2	2	5	c	25	5	11:20	14:21	16	0.126	3.182320442	1	c 2	c 2 2
w	2	1	5	c	25	6	11:21:00	14:22	14	0.126	2.320441989	1	w 2	w 2 1
w	2	2	5	c	25	5	11:22	14:23	11	0.126	2.187845304	1	w 2	w 2 2
incr	2	1	5	c	25	5	11:23	14:24	11	0.126	2.187845304	1	incr 2	incr 2 1
incr	2	2	5	c	25	6	11:24	14:25	21	0.126	3.480662983	1	incr 2	incr 2 2
fast	2	1	5	c	25	5	11:25	14:25	14	0.125	2.8	1	fast 2	fast 2 1
fast	2	2	5	c	25	6	11:25	14:26	27	0.126	4.475138122	1	fast 2	fast 2 2
slow	2	1	5	c	25	6	11:27	14:27	9	0.125	1.5	1	slow 2	slow 2 1
slow	2	2	5	c	25	6	11:28	14:28	7	0.125	1.166666667	1	slow 2	slow 2 2
c	3	1	5	c	25	6	11:34	14:37	23	0.127	3.770491803	1	c 3	c 3 1
c	3	2	5	c	25	6	11:34	14:38	26	0.128	4.239130435	1	c 3	c 3 2
w	3	1	5	c	25	6	11:35	14:39	25	0.128	4.076086957	1	w 3	w 3 1
w	3	2	5	c	25	6	11:36	14:40	22	0.128	3.586956522	1	w 3	w 3 2
incr	3	1	5	c	25	6	11:38	14:41	36	0.127	5.901639344	1	incr 3	incr 3 1
incr	3	2	5	c	25	4	11:39	14:42	10	0.127	2.459016393	1	incr 3	incr 3 2
fast	3	1	5	c	25	6	11:40	14:42	21	0.126	3.461538462	1	fast 3	fast 3 1
fast	3	2	5	c	25	3	11:41	14:43	19	0.126	6.263736264	1	fast 3	fast 3 2
slow	3	1	5	c	25	5	11:43	14:43	23	0.125	4.6	1	slow 3	slow 3 1
slow	3	2	5	c	25	5	11:44:00	14:44	18	0.125	3.6	1	slow 3	slow 3 2
c	4	1	5	c	25	6	11:45	14:45	17	0.125	2.833333333	1	c 4	c 4 1
c	4	2	5	c	25	5	11:46	14:46	34	0.125	6.8	1	c 4	c 4 2
w	4	1	5	c	25	4	11:47	14:47	10	0.125	2.5	1	w 4	w 4 1
w	4	2	5	c	25	3	11:48	14:48	3	0.125	1	1	w 4	w 4 2
incr	4	1	5	c	25	6	11:49	14:49	13	0.125	2.166666667	1	incr 4	incr 4 1
incr	4	2	5	c	25	6	11:50	14:50	17	0.125	2.833333333	1	incr 4	incr 4 2
fast	4	1	5	c	25	4	11:51	14:51	25	0.125	6.25	1	fast 4	fast 4 1
fast	4	2	5	c	25	4	11:51	14:51	25	0.125	6.25	1	fast 4	fast 4 2
slow	4	1	5	c	25	5	11:52	14:52	13	0.125	2.6	1	slow 4	slow 4 1
slow	4	2	5	c	25	5	11:53	14:53	24	0.125	4.8	1	slow 4	slow 4 2
c	5	1	5	c	25	6	11:56	14:57	11	0.126	1.82320442	1	c 5	c 5 1
c	5	2	5	c	25	6	11:57	14:58	19	0.126	3.149171271	1	c 5	c 5 2
w	5	1	5	c	25	5	11:58	14:59	9	0.126	1.790055249	1	w 5	w 5 1
w	5	2	5	c	25	6	11:59	15:00	26	0.126	4.309392265	1	w 5	w 5 2
incr	5	1	5	c	25	5	12:00	15:00	11	0.125	2.2	1	incr 5	incr 5 1
incr	5	2	5	c	25	5	12:00	15:01	27	0.126	5.370165746	1	incr 5	incr 5 2
fast	5	1	5	c	25	5	12:01	15:02	16	0.126	3.182320442	1	fast 5	fast 5 1
fast	5	2	5	c	25	6	12:02	15:03	31	0.126	5.138121547	1	fast 5	fast 5 2
slow	5	1	5	c	25	6	12:04	15:04	14	0.125	2.333333333	1	slow 5	slow 5 1
slow	5	2	5	c	25	6	12:05	15:05	20	0.125	3.333333333	1	slow 5	slow 5 2
c	6	1	5	c	25	5	12:06	15:06	2	0.125	0.4	1	c 6	c 6 1
c	6	2	5	c	25	6	12:07	15:07	28	0.125	4.666666667	1	c 6	c 6 2
w	6	1	5	c	25	6	12:08	15:08	28	0.125	4.666666667	1	w 6	w 6 1
w	6	2	5	c	25	5	12:09	15:09	15	0.125	3	1	w 6	w 6 2
incr	6	1	5	c	25	5	12:10	15:10	5	0.125	1	1	incr 6	incr 6 1
incr	6	2	5	c	25	6	12:11	15:11	5	0.125	0.833333333	1	incr 6	incr 6 2
fast	6	1	5	c	25	6	12:12	15:12	29	0.125	4.833333333	1	fast 6	fast 6 1
fast	6	2	5	c	25	5	12:12	15:13	15	0.126	2.983425414	1	fast 6	fast 6 2
slow	6	1	5	c	25	5	12:13	15:14	18	0.126	3.580110497	1	slow 6	slow 6 1
slow	6	2	5	c	25	5	12:14	15:14	10	0.125	2	1	slow 6	slow 6 2
c	1	3	5	d	25	6	11:04	14:05	20	0.126	3.314917127	1	c 1	c 1 3
c	1	4	5	d	25	5	11:05	14:06	14	0.126	2.784530387	1	c 1	c 1 4
w	1	3	5	d	25	5	11:06	14:06	25	0.125	5	1	w 1	w 1 3
w	1	4	5	d	25	6	11:07	14:07	16	0.125	2.666666667	1	w 1	w 1 4
incr	1	3	5	d	25	6	11:08	14:08	19	0.125	3.166666667	1	incr 1	incr 1 3
incr	1	4	5	d	25	6	11:09	14:08	24	0.124	4.022346369	1	incr 1	incr 1 4
fast	1	3	5	d	25	6	11:10	14:09	19	0.124	3.184357542	1	fast 1	fast 1 3
fast	1	4	5	d	25	3	11:10	14:10	4	0.125	1.333333333	1	fast 1	fast 1 4
slow	1	3	5	d	25	6	11:11	14:10	8	0.124	1.340782123	1	slow 1	slow 1 3
slow	1	4	5	d	25	6	11:13	14:11	34	0.124	5.730337079	1	slow 1	slow 1 4
c	2	3	5	d	25	5	11:15	14:15	14	0.125	2.8	1	c 2	c 2 3
c	2	4	5	d	25	5	11:16	14:16	15	0.125	3	1	c 2	c 2 4
w	2	3	5	d	25	6	11:17	14:16	39	0.124	6.536312849	1	w 2	w 2 3
w	2	4	5	d	25	4	11:18	14:17	19	0.124	4.776536313	1	w 2	w 2 4
incr	2	3	5	d	25	6	11:18	14:18	22	0.125	3.666666667	1	incr 2	incr 2 3
incr	2	4	5	d	25	6	11:19	14:18	13	0.124	2.17877095	1	incr 2	incr 2 4
fast	2	3	5	d	25	5	11:20	14:19	19	0.124	3.82122905	1	fast 2	fast 2 3
fast	2	4	5	d	25	6	11:21	14:22	32	0.126	5.303867403	1	fast 2	fast 2 4
slow	2	3	5	d	25	5	11:21	14:22	33	0.126	6.563535912	1	slow 2	slow 2 3
slow	2	4	5	d	25	5	11:22	14:23	33	0.126	6.563535912	1	slow 2	slow 2 4
c	3	3	5	d	25	5	11:27	14:27	26	0.125	5.2	1	c 3	c 3 3
c	3	4	5	d	25	6	11:28	14:28	11	0.125	1.833333333	1	c 3	c 3 4
w	3	3	5	d	25	6	11:29	14:29	30	0.125	5	1	w 3	w 3 3
w	3	4	5	d	25	6	11:30	14:29	30	0.124	5.027932961	1	w 3	w 3 4
incr	3	3	5	d	25	6	11:30	14:30	19	0.125	3.166666667	1	incr 3	incr 3 3
incr	3	4	5	d	25	6	11:31	14:31	21	0.125	3.5	1	incr 3	incr 3 4
fast	3	3	5	d	25	5	11:33	14:32	9	0.124	1.810055866	1	fast 3	fast 3 3
fast	3	4	5	d	25	5	11:34	14:33	22	0.124	4.424581006	1	fast 3	fast 3 4
slow	3	3	5	d	25	6	11:35	14:34	13	0.124	2.17877095	1	slow 3	slow 3 3
slow	3	4	5	d	25	6	11:37	14:35	19	0.124	3.202247191	1	slow 3	slow 3 4
c	4	3	5	d	25	4	11:38	14:38	17	0.125	4.25	1	c 4	c 4 3
c	4	4	5	d	25	6	11:40	14:39	17	0.124	2.849162011	1	c 4	c 4 4
w	4	3	5	d	25	6	11:41	14:41	27	0.125	4.5	1	w 4	w 4 3
w	4	4	5	d	25	6	11:42	14:41	30	0.124	5.027932961	1	w 4	w 4 4
incr	4	3	5	d	25	6	11:43	14:42	34	0.124	5.698324022	1	incr 4	incr 4 3
incr	4	4	5	d	25	5	11:45	14:45	15	0.125	3	1	incr 4	incr 4 4
fast	4	3	5	d	25	6	11:46	14:46	33	0.125	5.5	1	fast 4	fast 4 3
fast	4	4	5	d	25	6	11:47	14:47	20	0.125	3.333333333	1	fast 4	fast 4 4
slow	4	3	5	d	25	5	11:48	14:48	21	0.125	4.2	1	slow 4	slow 4 3
slow	4	4	5	d	25	6	11:49	14:48	26	0.124	4.357541899	1	slow 4	slow 4 4
c	5	3	5	d	25	6	11:53	14:53	36	0.125	6	1	c 5	c 5 3
c	5	4	5	d	25	6	11:54	14:54	12	0.125	2	1	c 5	c 5 4
w	5	3	5	d	25	6	11:54	14:55	31	0.126	5.138121547	1	w 5	w 5 3
w	5	4	5	d	25	6	11:55	14:55	24	0.125	4	1	w 5	w 5 4
incr	5	3	5	d	25	6	11:56	14:56	20	0.125	3.333333333	1	incr 5	incr 5 3
incr	5	4	5	d	25	4	11:58	14:56	43	0.124	10.87078652	1	incr 5	incr 5 4
fast	5	3	5	d	25	5	11:59	14:59	22	0.125	4.4	1	fast 5	fast 5 3
fast	5	4	5	d	25	6	12:00	15:00	15	0.125	2.5	1	fast 5	fast 5 4
slow	5	3	5	d	25	6	12:02	15:01	24	0.124	4.022346369	1	slow 5	slow 5 3
slow	5	4	5	d	25	5	12:03	15:01	10	0.124	2.02247191	1	slow 5	slow 5 4
c	6	3	5	d	25	6	12:03	15:03	16	0.125	2.666666667	1	c 6	c 6 3
c	6	4	5	d	25	5	12:05	15:05	21	0.125	4.2	1	c 6	c 6 4
w	6	3	5	d	25	5	12:07	15:05	19	0.124	3.842696629	1	w 6	w 6 3
w	6	4	5	d	25	6	12:08	15:08	21	0.125	3.5	1	w 6	w 6 4
incr	6	3	5	d	25	5	12:10	15:09	9	0.124	1.810055866	1	incr 6	incr 6 3
incr	6	4	5	d	25	6	12:11	15:11	12	0.125	2	1	incr 6	incr 6 4
fast	6	3	5	d	25	5	12:13	15:11	11	0.124	2.224719101	1	fast 6	fast 6 3
fast	6	4	5	d	25	6	12:13	15:13	32	0.125	5.333333333	1	fast 6	fast 6 4
slow	6	3	5	d	25	6	12:14	15:13	3	0.124	0.502793296	1	slow 6	slow 6 3
slow	6	4	5	d	25	6	12:15	15:14	15	0.124	2.51396648	1	slow 6	slow 6 4
c	1	1	6	c	25	6	11:26	14:27	14	0.126	2.320441989	1	c 1	c 1 1
c	1	2	6	c	25	4	11:27	14:28	10	0.126	2.486187845	1	c 1	c 1 2
w	1	1	6	c	25	6	11:27	14:29	10	0.126	1.648351648	1	w 1	w 1 1
w	1	2	6	c	25	5	11:31	14:31	11	0.125	2.2	1	w 1	w 1 2
incr	1	1	6	c	25	6	11:31	14:32	4	0.126	0.662983425	1	incr 1	incr 1 1
incr	1	2	6	c	25	5	11:32	14:33	18	0.126	3.580110497	1	incr 1	incr 1 2
fast	1	1	6	c	25	6	11:33	14:34	9	0.126	1.491712707	1	fast 1	fast 1 1
fast	1	2	6	c	25	5	11:34	14:35	13	0.126	2.585635359	1	fast 1	fast 1 2
slow	1	1	6	c	25	6	11:35	14:36	4	0.126	0.662983425	1	slow 1	slow 1 1
slow	1	2	6	c	25	6	11:36	14:37	3	0.126	0.497237569	1	slow 1	slow 1 2
c	2	1	6	c	25	6	11:37	14:38	16	0.126	2.651933702	1	c 2	c 2 1
c	2	2	6	c	25	5	11:38	14:39	5	0.126	0.994475138	1	c 2	c 2 2
w	2	1	6	c	25	6	11:39	14:40	13	0.126	2.154696133	1	w 2	w 2 1
w	2	2	6	c	25	5	11:40	14:41	7	0.126	1.392265193	1	w 2	w 2 2
incr	2	1	6	c	25	5	11:41	14:43	10	0.126	1.978021978	1	incr 2	incr 2 1
incr	2	2	6	c	25	6	11:42	14:44	7	0.126	1.153846154	1	incr 2	incr 2 2
fast	2	1	6	c	25	4	11:44	14:45	3	0.126	0.745856354	1	fast 2	fast 2 1
fast	2	2	6	c	25	6	11:45	14:45	8	0.125	1.333333333	1	fast 2	fast 2 2
slow	2	1	6	c	25	5	11:46	14:46	5	0.125	1	1	slow 2	slow 2 1
slow	2	2	6	c	25	6	11:47	14:47	5	0.125	0.833333333	1	slow 2	slow 2 2
c	3	1	6	c	25	6	11:52	14:52	7	0.125	1.166666667	1	c 3	c 3 1
c	3	2	6	c	25	5	11:54	14:54	8	0.125	1.6	1	c 3	c 3 2
w	3	1	6	c	25	5	11:55	14:54	9	0.124	1.810055866	1	w 3	w 3 1
w	3	2	6	c	25	6	11:56	14:55	24	0.124	4.022346369	1	w 3	w 3 2
incr	3	1	6	c	25	5	11:57	14:57	18	0.125	3.6	1	incr 3	incr 3 1
incr	3	2	6	c	25	4	11:59	14:59	13	0.125	3.25	1	incr 3	incr 3 2
fast	3	1	6	c	25	6	12:00	15:00	9	0.125	1.5	1	fast 3	fast 3 1
fast	3	2	6	c	25	2	12:01	15:01	3	0.125	1.5	1	fast 3	fast 3 2
slow	3	1	6	c	25	5	12:01	15:01	14	0.125	2.8	1	slow 3	slow 3 1
slow	3	2	6	c	25	5	12:02	15:02	10	0.125	2	1	slow 3	slow 3 2
c	4	1	6	c	25	6	12:03	15:03	17	0.125	2.833333333	1	c 4	c 4 1
c	4	2	6	c	25	5	12:05	15:05	12	0.125	2.4	1	c 4	c 4 2
w	4	1	6	c	25	4	12:05	15:05	9	0.125	2.25	1	w 4	w 4 1
w	4	2	6	c	25	3	12:06	15:06	0	0.125	0	1	w 4	w 4 2
incr	4	1	6	c	25	6	12:06	15:07	9	0.126	1.491712707	1	incr 4	incr 4 1
incr	4	2	6	c	25	5	12:07	15:07	3	0.125	0.6	1	incr 4	incr 4 2
fast	4	1	6	c	25	4	12:08	15:08	24	0.125	6	1	fast 4	fast 4 1
fast	4	2	6	c	25	4	12:09	15:09	23	0.125	5.75	1	fast 4	fast 4 2
slow	4	1	6	c	25	5	12:10	15:10	11	0.125	2.2	1	slow 4	slow 4 1
slow	4	2	6	c	25	5	12:11	15:11	11	0.125	2.2	1	slow 4	slow 4 2
c	5	1	6	c	25	6	12:15	15:15	4	0.125	0.666666667	1	c 5	c 5 1
c	5	2	6	c	25	6	12:16	15:16	7	0.125	1.166666667	1	c 5	c 5 2
w	5	1	6	c	25	4	12:17	15:17	3	0.125	0.75	1	w 5	w 5 1
w	5	2	6	c	25	6	12:17	15:18	7	0.126	1.160220994	1	w 5	w 5 2
incr	5	1	6	c	25	5	12:18	15:19	13	0.126	2.585635359	1	incr 5	incr 5 1
incr	5	2	6	c	25	5	12:19	15:19	15	0.125	3	1	incr 5	incr 5 2
fast	5	1	6	c	25	5	12:20	15:20	10	0.125	2	1	fast 5	fast 5 1
fast	5	2	6	c	25	6	12:21	15:21	12	0.125	2	1	fast 5	fast 5 2
slow	5	1	6	c	25	6	12:23	15:23	11	0.125	1.833333333	1	slow 5	slow 5 1
slow	5	2	6	c	25	5	12:24	15:24	11	0.125	2.2	1	slow 5	slow 5 2
c	6	1	6	c	25	4	12:25	15:25	5	0.125	1.25	1	c 6	c 6 1
c	6	2	6	c	25	5	12:26	15:26	12	0.125	2.4	1	c 6	c 6 2
w	6	1	6	c	25	6	12:27	15:27	9	0.125	1.5	1	w 6	w 6 1
w	6	2	6	c	25	5	12:29	15:29	3	0.125	0.6	1	w 6	w 6 2
incr	6	1	6	c	25	5	12:30	15:30	6	0.125	1.2	1	incr 6	incr 6 1
incr	6	2	6	c	25	6	12:30	15:30	3	0.125	0.5	1	incr 6	incr 6 2
fast	6	1	6	c	25	6	12:31	15:31	20	0.125	3.333333333	1	fast 6	fast 6 1
fast	6	2	6	c	25	5	12:32	15:32	12	0.125	2.4	1	fast 6	fast 6 2
slow	6	1	6	c	25	5	12:33	15:33	2	0.125	0.4	1	slow 6	slow 6 1
slow	6	2	6	c	25	4	12:33	15:33	8	0.125	2	1	slow 6	slow 6 2
c	1	3	6	d	25	5	11:16	14:30	3	0.135	0.556701031	1	c 1	c 1 3
c	1	4	6	d	25	4	11:17	14:31	7	0.135	1.62371134	1	c 1	c 1 4
w	1	3	6	d	25	5	11:18	14:31	10	0.134	1.865284974	1	w 1	w 1 3
w	1	4	6	d	25	6	11:18	14:32	6	0.135	0.927835052	1	w 1	w 1 4
incr	1	3	6	d	25	6	11:19	14:32	13	0.134	2.020725389	1	incr 1	incr 1 3
incr	1	4	6	d	25	6	11:20	14:33	18	0.134	2.797927461	1	incr 1	incr 1 4
fast	1	3	6	d	25	6	11:21	14:34	13	0.134	2.020725389	1	fast 1	fast 1 3
fast	1	4	6	d	25	3	11:21	14:34	0	0.134	0	1	fast 1	fast 1 4
slow	1	3	6	d	25	5	11:22	14:35	16	0.134	2.984455959	1	slow 1	slow 1 3
slow	1	4	6	d	25	6	11:23	14:35	14	0.133	2.1875	1	slow 1	slow 1 4
c	2	3	6	d	25	5	11:23	14:36	10	0.134	1.865284974	1	c 2	c 2 3
c	2	4	6	d	25	5	11:24	14:36	5	0.133	0.9375	1	c 2	c 2 4
w	2	3	6	d	25	5	11:25	14:37	14	0.133	2.625	1	w 2	w 2 3
w	2	4	6	d	25	4	11:26	14:37	5	0.133	1.178010471	1	w 2	w 2 4
incr	2	3	6	d	25	6	11:27	14:38	16	0.133	2.513089005	1	incr 2	incr 2 3
incr	2	4	6	d	25	6	11:29	14:39	14	0.132	2.210526316	1	incr 2	incr 2 4
fast	2	3	6	d	25	5	11:29	14:39	9	0.132	1.705263158	1	fast 2	fast 2 3
fast	2	4	6	d	25	6	11:30	14:40	9	0.132	1.421052632	1	fast 2	fast 2 4
slow	2	3	6	d	25	5	11:30	14:41	11	0.133	2.073298429	1	slow 2	slow 2 3
slow	2	4	6	d	25	5	11:31	14:42	8	0.133	1.507853403	1	slow 2	slow 2 4
c	3	3	6	d	25	4	11:36	14:44	10	0.131	2.393617021	1	c 3	c 3 3
c	3	4	6	d	25	5	11:37	14:45	7	0.131	1.340425532	1	c 3	c 3 4
w	3	3	6	d	25	6	11:38	14:46	15	0.131	2.393617021	1	w 3	w 3 3
w	3	4	6	d	25	5	11:39	14:47	10	0.131	1.914893617	1	w 3	w 3 4
incr	3	3	6	d	25	6	11:39	14:48	17	0.131	2.698412698	1	incr 3	incr 3 3
incr	3	4	6	d	25	6	11:40	14:49	4	0.131	0.634920635	1	incr 3	incr 3 4
fast	3	3	6	d	25	5	11:41	14:49	4	0.131	0.765957447	1	fast 3	fast 3 3
fast	3	4	6	d	25	5	11:42	14:50	9	0.131	1.723404255	1	fast 3	fast 3 4
slow	3	3	6	d	25	6	11:43	14:50	7	0.13	1.122994652	1	slow 3	slow 3 3
slow	3	4	6	d	25	5	11:44	14:51	6	0.13	1.155080214	1	slow 3	slow 3 4
c	4	3	6	d	25	4	11:44	14:51	12	0.13	2.887700535	1	c 4	c 4 3
c	4	4	6	d	25	5	11:45	14:52	12	0.13	2.310160428	1	c 4	c 4 4
w	4	3	6	d	25	6	11:46	14:53	15	0.13	2.406417112	1	w 4	w 4 3
w	4	4	6	d	25	6	11:47	14:53	14	0.129	2.258064516	1	w 4	w 4 4
incr	4	3	6	d	25	6	11:49	14:54	16	0.128	2.594594595	1	incr 4	incr 4 3
incr	4	4	6	d	25	5	11:49	14:54	6	0.128	1.167567568	1	incr 4	incr 4 4
fast	4	3	6	d	25	6	11:50	14:55	29	0.128	4.702702703	1	fast 4	fast 4 3
fast	4	4	6	d	25	6	11:51	14:56	17	0.128	2.756756757	1	fast 4	fast 4 4
slow	4	3	6	d	25	5	11:52	14:56	11	0.128	2.152173913	1	slow 4	slow 4 3
slow	4	4	6	d	25	6	11:53	14:57	17	0.128	2.77173913	1	slow 4	slow 4 4
c	5	3	6	d	25	6	11:56	15:00	16	0.128	2.608695652	1	c 5	c 5 3
c	5	4	6	d	25	6	11:57	15:01	7	0.128	1.141304348	1	c 5	c 5 4
w	5	3	6	d	25	6	11:58	15:02	13	0.128	2.119565217	1	w 5	w 5 3
w	5	4	6	d	25	6	11:59	15:03	11	0.128	1.793478261	1	w 5	w 5 4
incr	5	3	6	d	25	5	12:00	15:03	21	0.127	4.131147541	1	incr 5	incr 5 3
incr	5	4	6	d	25	4	12:01	15:04	16	0.127	3.93442623	1	incr 5	incr 5 4
fast	5	3	6	d	25	5	12:01	15:04	16	0.127	3.147540984	1	fast 5	fast 5 3
fast	5	4	6	d	25	6	12:02	15:05	10	0.127	1.639344262	1	fast 5	fast 5 4
slow	5	3	6	d	25	5	12:03	15:06	18	0.127	3.540983607	1	slow 5	slow 5 3
slow	5	4	6	d	25	4	12:04	15:07	8	0.127	1.967213115	1	slow 5	slow 5 4
c	6	3	6	d	25	6	12:05	15:07	14	0.126	2.307692308	1	c 6	c 6 3
c	6	4	6	d	25	4	12:06	15:08	12	0.126	2.967032967	1	c 6	c 6 4
w	6	3	6	d	25	5	12:07	15:08	3	0.126	0.596685083	1	w 6	w 6 3
w	6	4	6	d	25	5	12:08	15:09	6	0.126	1.193370166	1	w 6	w 6 4
incr	6	3	6	d	25	5	12:10	15:09	1	0.124	0.201117318	1	incr 6	incr 6 3
incr	6	4	6	d	25	4	12:10	15:10	1	0.125	0.25	1	incr 6	incr 6 4
fast	6	3	6	d	25	3	12:11	15:10	4	0.124	1.340782123	1	fast 6	fast 6 3
fast	6	4	6	d	25	5	12:12	15:11	3	0.124	0.603351955	1	fast 6	fast 6 4
slow	6	3	6	d	25	5	12:13	15:12	8	0.124	1.608938547	1	slow 6	slow 6 3
slow	6	4	6	d	25	6	12:14	15:12	11	0.124	1.853932584	1	slow 6	slow 6 4
c	1	1	7	c	25	6	11:07	14:21	7	0.135	1.082474227	1	c 1	c 1 1
c	1	2	7	c	25	4	11:09	14:22	2	0.134	0.466321244	1	c 1	c 1 2
w	1	1	7	c	25	4	11:10	14:22	1	0.133	0.234375	1	w 1	w 1 1
w	1	2	7	c	25	5	11:12	14:23	4	0.133	0.753926702	1	w 1	w 1 2
incr	1	1	7	c	25	4	11:14	14:23	0	0.131	0	1	incr 1	incr 1 1
incr	1	2	7	c	25	5	11:16	14:24	2	0.131	0.382978723	1	incr 1	incr 1 2
fast	1	1	7	c	25	5	11:17	14:24	2	0.13	0.385026738	1	fast 1	fast 1 1
fast	1	2	7	c	25	4	11:19	14:26	9	0.13	2.165775401	1	fast 1	fast 1 2
slow	1	1	7	c	25	6	11:20	14:27	5	0.13	0.802139037	1	slow 1	slow 1 1
slow	1	2	7	c	25	5	11:22	14:28	6	0.129	1.161290323	1	slow 1	slow 1 2
c	2	1	7	c	25	6	11:23	14:30	6	0.13	0.962566845	1	c 2	c 2 1
c	2	2	7	c	25	5	11:24	14:31	3	0.13	0.577540107	1	c 2	c 2 2
w	2	1	7	c	25	4	11:25	14:32	3	0.13	0.721925134	1	w 2	w 2 1
w	2	2	7	c	25	4	11:26	14:33	1	0.13	0.240641711	1	w 2	w 2 2
incr	2	1	7	c	25	5	11:27	14:33	4	0.129	0.774193548	1	incr 2	incr 2 1
incr	2	2	7	c	25	6	11:28	14:35	5	0.13	0.802139037	1	incr 2	incr 2 2
fast	2	1	7	c	25	3	11:29	14:36	0	0.13	0	1	fast 2	fast 2 1
fast	2	2	7	c	25	6	11:30	14:36	7	0.129	1.129032258	1	fast 2	fast 2 2
slow	2	1	7	c	25	4	11:31	14:37	1	0.129	0.241935484	1	slow 2	slow 2 1
slow	2	2	7	c	25	6	11:33	14:38	2	0.128	0.324324324	1	slow 2	slow 2 2
c	3	1	7	c	25	4	11:36	14:43	0	0.13	0	1	c 3	c 3 1
c	3	2	7	c	25	5	11:38	14:44	0	0.129	0	1	c 3	c 3 2
w	3	1	7	c	25	5	11:39	14:45	7	0.129	1.35483871	1	w 3	w 3 1
w	3	2	7	c	25	6	11:40	14:46	10	0.129	1.612903226	1	w 3	w 3 2
incr	3	1	7	c	25	5	11:41	14:47	3	0.129	0.580645161	1	incr 3	incr 3 1
incr	3	2	7	c	25	4	11:42	14:48	23	0.129	5.564516129	1	incr 3	incr 3 2
fast	3	1	7	c	25	6	11:43	14:49	4	0.129	0.64516129	1	fast 3	fast 3 1
fast	3	2	7	c	25	2	11:44	14:50	3	0.129	1.451612903	1	fast 3	fast 3 2
slow	3	1	7	c	25	5	11:44	14:50	2	0.129	0.387096774	1	slow 3	slow 3 1
slow	3	2	7	c	25	5	11:45	14:51	7	0.129	1.35483871	1	slow 3	slow 3 2
c	4	1	7	c	25	4	11:47	14:52	6	0.128	1.459459459	1	c 4	c 4 1
c	4	2	7	c	25	5	11:48	14:52	8	0.128	1.565217391	1	c 4	c 4 2
w	4	1	7	c	25	4	11:49	14:53	0	0.128	0	1	w 4	w 4 1
w	4	2	7	c	25	3	11:50	14:53	2	0.127	0.655737705	1	w 4	w 4 2
incr	4	1	7	c	25	5	11:50	14:55	1	0.128	0.194594595	1	incr 4	incr 4 1
incr	4	2	7	c	25	5	11:51	14:55	3	0.128	0.586956522	1	incr 4	incr 4 2
fast	4	1	7	c	25	4	11:53	14:56	6	0.127	1.475409836	1	fast 4	fast 4 1
fast	4	2	7	c	25	4	11:54	14:57	5	0.127	1.229508197	1	fast 4	fast 4 2
slow	4	1	7	c	25	4	11:54	14:57	2	0.127	0.491803279	1	slow 4	slow 4 1
slow	4	2	7	c	25	3	11:55	14:58	5	0.127	1.639344262	1	slow 4	slow 4 2
c	5	1	7	c	25	5	11:58	15:02	0	0.128	0	1	c 5	c 5 1
c	5	2	7	c	25	6	12:00	15:03	13	0.127	2.131147541	1	c 5	c 5 2
w	5	1	7	c	25	4	12:01	15:03	4	0.126	0.989010989	1	w 5	w 5 1
w	5	2	7	c	25	6	12:02	15:04	8	0.126	1.318681319	1	w 5	w 5 2
incr	5	1	7	c	25	4	12:03	15:05	1	0.126	0.247252747	1	incr 5	incr 5 1
incr	5	2	7	c	25	4	12:04	15:06	5	0.126	1.236263736	1	incr 5	incr 5 2
fast	5	1	7	c	25	2	12:05	15:06	0	0.126	0	1	fast 5	fast 5 1
fast	5	2	7	c	25	4	12:06	15:07	2	0.126	0.497237569	1	fast 5	fast 5 2
slow	5	1	7	c	25	6	12:07	15:07	15	0.125	2.5	1	slow 5	slow 5 1
slow	5	2	7	c	25	4	12:08	15:08	6	0.125	1.5	1	slow 5	slow 5 2
c	6	1	7	c	25	4	12:09	15:09	0	0.125	0	1	c 6	c 6 1
c	6	2	7	c	25	4	12:10	15:11	4	0.126	0.994475138	1	c 6	c 6 2
w	6	1	7	c	25	6	12:11	15:12	10	0.126	1.657458564	1	w 6	w 6 1
w	6	2	7	c	25	5	12:12	15:12	1	0.125	0.2	1	w 6	w 6 2
incr	6	1	7	c	25	5	12:13	15:15	5	0.126	0.989010989	1	incr 6	incr 6 1
incr	6	2	7	c	25	6	12:14	15:15	3	0.126	0.497237569	1	incr 6	incr 6 2
fast	6	1	7	c	25	6	12:15	15:16	13	0.126	2.154696133	1	fast 6	fast 6 1
fast	6	2	7	c	25	3	12:16	15:16	0	0.125	0	1	fast 6	fast 6 2
slow	6	1	7	c	25	5	12:17	15:17	3	0.125	0.6	1	slow 6	slow 6 1
slow	6	2	7	c	25	4	12:18	15:18	1	0.125	0.25	1	slow 6	slow 6 2
c	1	3	7	d	25	5	11:08	14:14	2	0.129	0.387096774	1	c 1	c 1 3
c	1	4	7	d	25	4	11:09	14:15	3	0.129	0.725806452	1	c 1	c 1 4
w	1	3	7	d	25	5	11:10	14:15	8	0.128	1.556756757	1	w 1	w 1 3
w	1	4	7	d	25	6	11:10	14:16	6	0.129	0.967741935	1	w 1	w 1 4
incr	1	3	7	d	25	6	11:11	14:17	4	0.129	0.64516129	1	incr 1	incr 1 3
incr	1	4	7	d	25	6	11:12	14:17	2	0.128	0.324324324	1	incr 1	incr 1 4
fast	1	3	7	d	25	5	11:13	14:18	6	0.128	1.167567568	1	fast 1	fast 1 3
fast	1	4	7	d	25	2	11:14	14:18	0	0.128	0	1	fast 1	fast 1 4
slow	1	3	7	d	25	5	11:15	14:19	3	0.128	0.586956522	1	slow 1	slow 1 3
slow	1	4	7	d	25	5	11:16	14:20	7	0.128	1.369565217	1	slow 1	slow 1 4
c	2	3	7	d	25	5	11:17	14:20	0	0.127	0	1	c 2	c 2 3
c	2	4	7	d	25	5	11:18	14:21	2	0.127	0.393442623	1	c 2	c 2 4
w	2	3	7	d	25	5	11:19	14:22	5	0.127	0.983606557	1	w 2	w 2 3
w	2	4	7	d	25	4	11:20	14:22	6	0.126	1.483516484	1	w 2	w 2 4
incr	2	3	7	d	25	6	11:21	14:23	4	0.126	0.659340659	1	incr 2	incr 2 3
incr	2	4	7	d	25	5	11:22	14:24	6	0.126	1.186813187	1	incr 2	incr 2 4
fast	2	3	7	d	25	5	11:23	14:24	2	0.126	0.397790055	1	fast 2	fast 2 3
fast	2	4	7	d	25	6	11:24	14:25	3	0.126	0.497237569	1	fast 2	fast 2 4
slow	2	3	7	d	25	5	11:25	14:26	2	0.126	0.397790055	1	slow 2	slow 2 3
slow	2	4	7	d	25	5	11:26	14:26	3	0.125	0.6	1	slow 2	slow 2 4
c	3	3	7	d	25	3	11:29	14:30	6	0.126	1.988950276	1	c 3	c 3 3
c	3	4	7	d	25	5	11:30	14:31	0	0.126	0	1	c 3	c 3 4
w	3	3	7	d	25	6	11:32	14:32	5	0.125	0.833333333	1	w 3	w 3 3
w	3	4	7	d	25	5	11:32	14:32	8	0.125	1.6	1	w 3	w 3 4
incr	3	3	7	d	25	6	11:34	14:34	7	0.125	1.166666667	1	incr 3	incr 3 3
incr	3	4	7	d	25	6	11:35	14:34	7	0.124	1.173184358	1	incr 3	incr 3 4
fast	3	3	7	d	25	4	11:36	14:35	1	0.124	0.251396648	1	fast 3	fast 3 3
fast	3	4	7	d	25	5	11:37	14:38	2	0.126	0.397790055	1	fast 3	fast 3 4
slow	3	3	7	d	25	5	11:39	14:39	5	0.125	1	1	slow 3	slow 3 3
slow	3	4	7	d	25	5	11:41	14:40	2	0.124	0.402234637	1	slow 3	slow 3 4
c	4	3	7	d	25	4	11:42	14:43	4	0.126	0.994475138	1	c 4	c 4 3
c	4	4	7	d	25	5	11:43	14:44	5	0.126	0.994475138	1	c 4	c 4 4
w	4	3	7	d	25	6	11:45	14:45	7	0.125	1.166666667	1	w 4	w 4 3
w	4	4	7	d	25	5	11:46	14:47	15	0.126	2.983425414	1	w 4	w 4 4
incr	4	3	7	d	25	6	11:47	14:48	3	0.126	0.497237569	1	incr 4	incr 4 3
incr	4	4	7	d	25	4	11:48	14:49	3	0.126	0.745856354	1	incr 4	incr 4 4
fast	4	4	7	d	25	6	11:52	14:50	3	0.124	0.505617978	1	fast 4	fast 4 4
slow	4	3	7	d	25	5	11:53	14:51	1	0.124	0.202247191	1	slow 4	slow 4 3
slow	4	4	7	d	25	6	11:54	14:52	11	0.124	1.853932584	1	slow 4	slow 4 4
c	5	3	7	d	25	6	11:59	14:56	1	0.123	0.169491525	1	c 5	c 5 3
c	5	4	7	d	25	6	11:59	14:57	2	0.124	0.337078652	1	c 5	c 5 4
w	5	3	7	d	25	6	12:01	15:02	8	0.126	1.325966851	1	w 5	w 5 3
w	5	4	7	d	25	6	12:02	15:03	3	0.126	0.497237569	1	w 5	w 5 4
incr	5	3	7	d	25	5	12:02	15:04	7	0.126	1.384615385	1	incr 5	incr 5 3
incr	5	4	7	d	25	3	12:03	15:05	1	0.126	0.32967033	1	incr 5	incr 5 4
fast	5	3	7	d	25	5	12:04	15:05	4	0.126	0.79558011	1	fast 5	fast 5 3
fast	5	4	7	d	25	6	12:06	15:06	5	0.125	0.833333333	1	fast 5	fast 5 4
slow	5	3	7	d	25	5	12:07	15:07	8	0.125	1.6	1	slow 5	slow 5 3
slow	5	4	7	d	25	4	12:08	15:08	4	0.125	1	1	slow 5	slow 5 4
c	6	3	7	d	25	5	12:09:00	15:09	2	0.125	0.4	1	c 6	c 6 3
c	6	4	7	d	25	4	12:11	15:10	3	0.124	0.754189944	1	c 6	c 6 4
w	6	3	7	d	25	4	12:12	15:11	1	0.124	0.251396648	1	w 6	w 6 3
w	6	4	7	d	25	5	12:13	15:12	6	0.124	1.206703911	1	w 6	w 6 4
incr	6	3	7	d	25	3	12:15	15:12	0	0.123	0	1	incr 6	incr 6 3
incr	6	4	7	d	25	3	12:16	15:13	0	0.123	0	1	incr 6	incr 6 4
fast	6	3	7	d	25	3	12:17	15:17	0	0.125	0	1	fast 6	fast 6 3
fast	6	4	7	d	25	4	12:18	15:18	4	0.125	1	1	fast 6	fast 6 4
slow	6	3	7	d	25	4	12:20	15:19	4	0.124	1.005586592	1	slow 6	slow 6 3
slow	6	4	7	d	25	6	12:21	15:19	35	0.124	5.898876404	1	slow 6	slow 6 4
